# Supplementary material for: Effect of crop residues on interception and activity of prosulfocarb, pyroxasulfone, and trifluralin
Source: PLoS One. 2018 Dec 6;13(12):e0208274. doi: 10.1371/journal.pone.0208274 (PMC6283640; doi:10.1371/journal.pone.0208274)
Supplement: S1 Table — (XLSX) [file pone.0208274.s001.xlsx]

## Sheet: Residue
R. No	PlotNo!	Rep!	Trmt!	Residue Amount!	Medium	Herbicide!	Plant Speices!	Shoot Length (% of Control)
1	1	1	Rain(+)	0	Residue	Pyroxasulfone	Annual ryegrass	0
2	1	1	Rain(+)	0	Residue	Pyroxasulfone	Cucumber	0
3	2	2	Rain(+)	0	Residue	Pyroxasulfone	Annual ryegrass	0
4	2	2	Rain(+)	0	Residue	Pyroxasulfone	Cucumber	0
5	3	3	Rain(+)	0	Residue	Pyroxasulfone	Annual ryegrass	0
6	3	3	Rain(+)	0	Residue	Pyroxasulfone	Cucumber	0
7	4	4	Rain(+)	0	Residue	Pyroxasulfone	Annual ryegrass	0
8	4	4	Rain(+)	0	Residue	Pyroxasulfone	Cucumber	0
9	5	1	Rain(+)	1	Residue	Pyroxasulfone	Annual ryegrass	0
10	5	1	Rain(+)	1	Residue	Pyroxasulfone	Cucumber	40.2614
11	6	2	Rain(+)	1	Residue	Pyroxasulfone	Annual ryegrass	0
12	6	2	Rain(+)	1	Residue	Pyroxasulfone	Cucumber	34.7222
13	7	3	Rain(+)	1	Residue	Pyroxasulfone	Annual ryegrass	0
14	7	3	Rain(+)	1	Residue	Pyroxasulfone	Cucumber	52.7094
15	8	4	Rain(+)	1	Residue	Pyroxasulfone	Annual ryegrass	0
16	8	4	Rain(+)	1	Residue	Pyroxasulfone	Cucumber	58.2857
17	9	1	Rain(+)	2	Residue	Pyroxasulfone	Annual ryegrass	0
18	9	1	Rain(+)	2	Residue	Pyroxasulfone	Cucumber	66.9281
19	10	2	Rain(+)	2	Residue	Pyroxasulfone	Annual ryegrass	0
20	10	2	Rain(+)	2	Residue	Pyroxasulfone	Cucumber	72.601
21	11	3	Rain(+)	2	Residue	Pyroxasulfone	Annual ryegrass	0
22	11	3	Rain(+)	2	Residue	Pyroxasulfone	Cucumber	66.5025
23	12	4	Rain(+)	2	Residue	Pyroxasulfone	Annual ryegrass	0
24	12	4	Rain(+)	2	Residue	Pyroxasulfone	Cucumber	70.8571
25	13	1	Rain(+)	4	Residue	Pyroxasulfone	Annual ryegrass	0
26	13	1	Rain(+)	4	Residue	Pyroxasulfone	Cucumber	62.7451
27	14	2	Rain(+)	4	Residue	Pyroxasulfone	Annual ryegrass	0
28	14	2	Rain(+)	4	Residue	Pyroxasulfone	Cucumber	73.8636
29	15	3	Rain(+)	4	Residue	Pyroxasulfone	Annual ryegrass	0
30	15	3	Rain(+)	4	Residue	Pyroxasulfone	Cucumber	58.1281
31	16	4	Rain(+)	4	Residue	Pyroxasulfone	Annual ryegrass	0
32	16	4	Rain(+)	4	Residue	Pyroxasulfone	Cucumber	84.5714
33	17	1	UTC	Ctrl	Residue	Pyroxasulfone	Annual ryegrass	100
34	17	1	UTC	Ctrl	Residue	Pyroxasulfone	Cucumber	100
35	18	2	UTC	Ctrl	Residue	Pyroxasulfone	Annual ryegrass	100
36	18	2	UTC	Ctrl	Residue	Pyroxasulfone	Cucumber	100
37	19	3	UTC	Ctrl	Residue	Pyroxasulfone	Annual ryegrass	100
38	19	3	UTC	Ctrl	Residue	Pyroxasulfone	Cucumber	100
39	20	4	UTC	Ctrl	Residue	Pyroxasulfone	Annual ryegrass	100
40	20	4	UTC	Ctrl	Residue	Pyroxasulfone	Cucumber	100
41	21	1	Rain(-)	0	Residue	Pyroxasulfone	Annual ryegrass	0
42	21	1	Rain(-)	0	Residue	Pyroxasulfone	Cucumber	0
43	22	2	Rain(-)	0	Residue	Pyroxasulfone	Annual ryegrass	0
44	22	2	Rain(-)	0	Residue	Pyroxasulfone	Cucumber	0
45	23	3	Rain(-)	0	Residue	Pyroxasulfone	Annual ryegrass	0
46	23	3	Rain(-)	0	Residue	Pyroxasulfone	Cucumber	0
47	24	4	Rain(-)	0	Residue	Pyroxasulfone	Annual ryegrass	0
48	24	4	Rain(-)	0	Residue	Pyroxasulfone	Cucumber	0
49	25	1	Rain(-)	1	Residue	Pyroxasulfone	Annual ryegrass	0
50	25	1	Rain(-)	1	Residue	Pyroxasulfone	Cucumber	0
51	26	2	Rain(-)	1	Residue	Pyroxasulfone	Annual ryegrass	0
52	26	2	Rain(-)	1	Residue	Pyroxasulfone	Cucumber	0
53	27	3	Rain(-)	1	Residue	Pyroxasulfone	Annual ryegrass	0
54	27	3	Rain(-)	1	Residue	Pyroxasulfone	Cucumber	0
55	28	4	Rain(-)	1	Residue	Pyroxasulfone	Annual ryegrass	0
56	28	4	Rain(-)	1	Residue	Pyroxasulfone	Cucumber	0
57	29	1	Rain(-)	2	Residue	Pyroxasulfone	Annual ryegrass	0
58	29	1	Rain(-)	2	Residue	Pyroxasulfone	Cucumber	39.2157
59	30	2	Rain(-)	2	Residue	Pyroxasulfone	Annual ryegrass	0
60	30	2	Rain(-)	2	Residue	Pyroxasulfone	Cucumber	35.3535
61	31	3	Rain(-)	2	Residue	Pyroxasulfone	Annual ryegrass	0
62	31	3	Rain(-)	2	Residue	Pyroxasulfone	Cucumber	37.931
63	32	4	Rain(-)	2	Residue	Pyroxasulfone	Annual ryegrass	0
64	32	4	Rain(-)	2	Residue	Pyroxasulfone	Cucumber	49.2857
65	33	1	Rain(-)	4	Residue	Pyroxasulfone	Annual ryegrass	0
66	33	1	Rain(-)	4	Residue	Pyroxasulfone	Cucumber	37.2549
67	34	2	Rain(-)	4	Residue	Pyroxasulfone	Annual ryegrass	0
68	34	2	Rain(-)	4	Residue	Pyroxasulfone	Cucumber	37.8788
69	35	3	Rain(-)	4	Residue	Pyroxasulfone	Annual ryegrass	0
70	35	3	Rain(-)	4	Residue	Pyroxasulfone	Cucumber	37.931
71	36	4	Rain(-)	4	Residue	Pyroxasulfone	Annual ryegrass	0
72	36	4	Rain(-)	4	Residue	Pyroxasulfone	Cucumber	49.2857
73	1	1	Rain(+)	0	Residue	Trifluralin	Annual ryegrass	0
74	1	1	Rain(+)	0	Residue	Trifluralin	Cucumber	0
75	2	2	Rain(+)	0	Residue	Trifluralin	Annual ryegrass	0
76	2	2	Rain(+)	0	Residue	Trifluralin	Cucumber	0
77	3	3	Rain(+)	0	Residue	Trifluralin	Annual ryegrass	0
78	3	3	Rain(+)	0	Residue	Trifluralin	Cucumber	0
79	4	4	Rain(+)	0	Residue	Trifluralin	Annual ryegrass	0
80	4	4	Rain(+)	0	Residue	Trifluralin	Cucumber	0
81	5	1	Rain(+)	1	Residue	Trifluralin	Annual ryegrass	13.3333
82	5	1	Rain(+)	1	Residue	Trifluralin	Cucumber	74.6154
83	6	2	Rain(+)	1	Residue	Trifluralin	Annual ryegrass	0
84	6	2	Rain(+)	1	Residue	Trifluralin	Cucumber	48.9474
85	7	3	Rain(+)	1	Residue	Trifluralin	Annual ryegrass	0
86	7	3	Rain(+)	1	Residue	Trifluralin	Cucumber	52
87	8	4	Rain(+)	1	Residue	Trifluralin	Annual ryegrass	27.027
88	8	4	Rain(+)	1	Residue	Trifluralin	Cucumber	59.555
89	9	1	Rain(+)	2	Residue	Trifluralin	Annual ryegrass	16.6667
90	9	1	Rain(+)	2	Residue	Trifluralin	Cucumber	68.4615
91	10	2	Rain(+)	2	Residue	Trifluralin	Annual ryegrass	0
92	10	2	Rain(+)	2	Residue	Trifluralin	Cucumber	62.1053
93	11	3	Rain(+)	2	Residue	Trifluralin	Annual ryegrass	0
94	11	3	Rain(+)	2	Residue	Trifluralin	Cucumber	61.5
95	12	4	Rain(+)	2	Residue	Trifluralin	Annual ryegrass	0
96	12	4	Rain(+)	2	Residue	Trifluralin	Cucumber	62.8272
97	13	1	Rain(+)	4	Residue	Trifluralin	Annual ryegrass	0
98	13	1	Rain(+)	4	Residue	Trifluralin	Cucumber	81.2308
99	14	2	Rain(+)	4	Residue	Trifluralin	Annual ryegrass	0
100	14	2	Rain(+)	4	Residue	Trifluralin	Cucumber	76.3158
101	15	3	Rain(+)	4	Residue	Trifluralin	Annual ryegrass	0
102	15	3	Rain(+)	4	Residue	Trifluralin	Cucumber	66
103	16	4	Rain(+)	4	Residue	Trifluralin	Annual ryegrass	16.8919
104	16	4	Rain(+)	4	Residue	Trifluralin	Cucumber	83.7696
105	17	1	UTC	Ctrl	Residue	Trifluralin	Annual ryegrass	100
106	17	1	UTC	Ctrl	Residue	Trifluralin	Cucumber	100
107	18	2	UTC	Ctrl	Residue	Trifluralin	Annual ryegrass	100
108	18	2	UTC	Ctrl	Residue	Trifluralin	Cucumber	100
109	19	3	UTC	Ctrl	Residue	Trifluralin	Annual ryegrass	100
110	19	3	UTC	Ctrl	Residue	Trifluralin	Cucumber	100
111	20	4	UTC	Ctrl	Residue	Trifluralin	Annual ryegrass	100
112	20	4	UTC	Ctrl	Residue	Trifluralin	Cucumber	100
113	21	1	Rain(-)	0	Residue	Trifluralin	Annual ryegrass	0
114	21	1	Rain(-)	0	Residue	Trifluralin	Cucumber	0
115	22	2	Rain(-)	0	Residue	Trifluralin	Annual ryegrass	0
116	22	2	Rain(-)	0	Residue	Trifluralin	Cucumber	0
117	23	3	Rain(-)	0	Residue	Trifluralin	Annual ryegrass	0
118	23	3	Rain(-)	0	Residue	Trifluralin	Cucumber	0
119	24	4	Rain(-)	0	Residue	Trifluralin	Annual ryegrass	0
120	24	4	Rain(-)	0	Residue	Trifluralin	Cucumber	0
121	25	1	Rain(-)	1	Residue	Trifluralin	Annual ryegrass	0
122	25	1	Rain(-)	1	Residue	Trifluralin	Cucumber	54.7692
123	26	2	Rain(-)	1	Residue	Trifluralin	Annual ryegrass	0
124	26	2	Rain(-)	1	Residue	Trifluralin	Cucumber	48.4211
125	27	3	Rain(-)	1	Residue	Trifluralin	Annual ryegrass	0
126	27	3	Rain(-)	1	Residue	Trifluralin	Cucumber	44.5
127	28	4	Rain(-)	1	Residue	Trifluralin	Annual ryegrass	0
128	28	4	Rain(-)	1	Residue	Trifluralin	Cucumber	48.1675
129	29	1	Rain(-)	2	Residue	Trifluralin	Annual ryegrass	0
130	29	1	Rain(-)	2	Residue	Trifluralin	Cucumber	50
131	30	2	Rain(-)	2	Residue	Trifluralin	Annual ryegrass	0
132	30	2	Rain(-)	2	Residue	Trifluralin	Cucumber	51.0526
133	31	3	Rain(-)	2	Residue	Trifluralin	Annual ryegrass	0
134	31	3	Rain(-)	2	Residue	Trifluralin	Cucumber	44
135	32	4	Rain(-)	2	Residue	Trifluralin	Annual ryegrass	0
136	32	4	Rain(-)	2	Residue	Trifluralin	Cucumber	41.3613
137	33	1	Rain(-)	4	Residue	Trifluralin	Annual ryegrass	0
138	33	1	Rain(-)	4	Residue	Trifluralin	Cucumber	59.0769
139	34	2	Rain(-)	4	Residue	Trifluralin	Annual ryegrass	0
140	34	2	Rain(-)	4	Residue	Trifluralin	Cucumber	45.7895
141	35	3	Rain(-)	4	Residue	Trifluralin	Annual ryegrass	0
142	35	3	Rain(-)	4	Residue	Trifluralin	Cucumber	39
143	36	4	Rain(-)	4	Residue	Trifluralin	Annual ryegrass	0
144	36	4	Rain(-)	4	Residue	Trifluralin	Cucumber	47.7749
145	1	1	Rain(+)	0	Residue	Prosulfocarb	Annual ryegrass	0
146	1	1	Rain(+)	0	Residue	Prosulfocarb	Cucumber	0
147	2	2	Rain(+)	0	Residue	Prosulfocarb	Annual ryegrass	0
148	2	2	Rain(+)	0	Residue	Prosulfocarb	Cucumber	0
149	3	3	Rain(+)	0	Residue	Prosulfocarb	Annual ryegrass	0
150	3	3	Rain(+)	0	Residue	Prosulfocarb	Cucumber	0
151	4	4	Rain(+)	0	Residue	Prosulfocarb	Annual ryegrass	0
152	4	4	Rain(+)	0	Residue	Prosulfocarb	Cucumber	0
153	5	1	Rain(+)	1	Residue	Prosulfocarb	Annual ryegrass	0
154	5	1	Rain(+)	1	Residue	Prosulfocarb	Cucumber	50
155	6	2	Rain(+)	1	Residue	Prosulfocarb	Annual ryegrass	0
156	6	2	Rain(+)	1	Residue	Prosulfocarb	Cucumber	51.5464
157	7	3	Rain(+)	1	Residue	Prosulfocarb	Annual ryegrass	0
158	7	3	Rain(+)	1	Residue	Prosulfocarb	Cucumber	59.1398
159	8	4	Rain(+)	1	Residue	Prosulfocarb	Annual ryegrass	0
160	8	4	Rain(+)	1	Residue	Prosulfocarb	Cucumber	55.3191
161	9	1	Rain(+)	2	Residue	Prosulfocarb	Annual ryegrass	0
162	9	1	Rain(+)	2	Residue	Prosulfocarb	Cucumber	69.5876
163	10	2	Rain(+)	2	Residue	Prosulfocarb	Annual ryegrass	0
164	10	2	Rain(+)	2	Residue	Prosulfocarb	Cucumber	58.4192
165	11	3	Rain(+)	2	Residue	Prosulfocarb	Annual ryegrass	0
166	11	3	Rain(+)	2	Residue	Prosulfocarb	Cucumber	68.2796
167	12	4	Rain(+)	2	Residue	Prosulfocarb	Annual ryegrass	0
168	12	4	Rain(+)	2	Residue	Prosulfocarb	Cucumber	50.2128
169	13	1	Rain(+)	4	Residue	Prosulfocarb	Annual ryegrass	0
170	13	1	Rain(+)	4	Residue	Prosulfocarb	Cucumber	75.2577
171	14	2	Rain(+)	4	Residue	Prosulfocarb	Annual ryegrass	0
172	14	2	Rain(+)	4	Residue	Prosulfocarb	Cucumber	75.2577
173	15	3	Rain(+)	4	Residue	Prosulfocarb	Annual ryegrass	0
174	15	3	Rain(+)	4	Residue	Prosulfocarb	Cucumber	77.957
175	16	4	Rain(+)	4	Residue	Prosulfocarb	Annual ryegrass	0
176	16	4	Rain(+)	4	Residue	Prosulfocarb	Cucumber	68.7943
177	17	1	UTC	Ctrl	Residue	Prosulfocarb	Annual ryegrass	100
178	17	1	UTC	Ctrl	Residue	Prosulfocarb	Cucumber	100
179	18	2	UTC	Ctrl	Residue	Prosulfocarb	Annual ryegrass	100
180	18	2	UTC	Ctrl	Residue	Prosulfocarb	Cucumber	100
181	19	3	UTC	Ctrl	Residue	Prosulfocarb	Annual ryegrass	100
182	19	3	UTC	Ctrl	Residue	Prosulfocarb	Cucumber	100
183	20	4	UTC	Ctrl	Residue	Prosulfocarb	Annual ryegrass	100
184	20	4	UTC	Ctrl	Residue	Prosulfocarb	Cucumber	100
185	21	1	Rain(-)	0	Residue	Prosulfocarb	Annual ryegrass	0
186	21	1	Rain(-)	0	Residue	Prosulfocarb	Cucumber	0
187	22	2	Rain(-)	0	Residue	Prosulfocarb	Annual ryegrass	0
188	22	2	Rain(-)	0	Residue	Prosulfocarb	Cucumber	0
189	23	3	Rain(-)	0	Residue	Prosulfocarb	Annual ryegrass	0
190	23	3	Rain(-)	0	Residue	Prosulfocarb	Cucumber	0
191	24	4	Rain(-)	0	Residue	Prosulfocarb	Annual ryegrass	0
192	24	4	Rain(-)	0	Residue	Prosulfocarb	Cucumber	0
193	25	1	Rain(-)	1	Residue	Prosulfocarb	Annual ryegrass	0
194	25	1	Rain(-)	1	Residue	Prosulfocarb	Cucumber	37.1134
195	26	2	Rain(-)	1	Residue	Prosulfocarb	Annual ryegrass	0
196	26	2	Rain(-)	1	Residue	Prosulfocarb	Cucumber	38.6598
197	27	3	Rain(-)	1	Residue	Prosulfocarb	Annual ryegrass	0
198	27	3	Rain(-)	1	Residue	Prosulfocarb	Cucumber	48.3871
199	28	4	Rain(-)	1	Residue	Prosulfocarb	Annual ryegrass	0
200	28	4	Rain(-)	1	Residue	Prosulfocarb	Cucumber	39.8936
201	29	1	Rain(-)	2	Residue	Prosulfocarb	Annual ryegrass	0
202	29	1	Rain(-)	2	Residue	Prosulfocarb	Cucumber	51.5464
203	30	2	Rain(-)	2	Residue	Prosulfocarb	Annual ryegrass	0
204	30	2	Rain(-)	2	Residue	Prosulfocarb	Cucumber	41.8814
205	31	3	Rain(-)	2	Residue	Prosulfocarb	Annual ryegrass	0
206	31	3	Rain(-)	2	Residue	Prosulfocarb	Cucumber	55.914
207	32	4	Rain(-)	2	Residue	Prosulfocarb	Annual ryegrass	0
208	32	4	Rain(-)	2	Residue	Prosulfocarb	Cucumber	39.5745
209	33	1	Rain(-)	4	Residue	Prosulfocarb	Annual ryegrass	0
210	33	1	Rain(-)	4	Residue	Prosulfocarb	Cucumber	54.6392
211	34	2	Rain(-)	4	Residue	Prosulfocarb	Annual ryegrass	0
212	34	2	Rain(-)	4	Residue	Prosulfocarb	Cucumber	45.5326
213	35	3	Rain(-)	4	Residue	Prosulfocarb	Annual ryegrass	0
214	35	3	Rain(-)	4	Residue	Prosulfocarb	Cucumber	53.7634
215	36	4	Rain(-)	4	Residue	Prosulfocarb	Annual ryegrass	0
216	36	4	Rain(-)	4	Residue	Prosulfocarb	Cucumber	47.234

## Sheet: Soil
R. No	PlotNo!	Rep!	Trmt!	Residue Amount!	Medium	Herbicide!	Plant Speices!	Shoot Length (% of Control)
1	1	1	Rain(+)	0	Soil	Pyroxasulfone	Annual ryegrass	0
2	1	1	Rain(+)	0	Soil	Pyroxasulfone	Cucumber	24.2424
3	2	2	Rain(+)	0	Soil	Pyroxasulfone	Annual ryegrass	0
4	2	2	Rain(+)	0	Soil	Pyroxasulfone	Cucumber	17.7632
5	3	3	Rain(+)	0	Soil	Pyroxasulfone	Annual ryegrass	0
6	3	3	Rain(+)	0	Soil	Pyroxasulfone	Cucumber	27.5676
7	4	4	Rain(+)	0	Soil	Pyroxasulfone	Annual ryegrass	0
8	4	4	Rain(+)	0	Soil	Pyroxasulfone	Cucumber	23.9637
9	5	1	Rain(+)	1	Soil	Pyroxasulfone	Annual ryegrass	0
10	5	1	Rain(+)	1	Soil	Pyroxasulfone	Cucumber	39.3939
11	6	2	Rain(+)	1	Soil	Pyroxasulfone	Annual ryegrass	0
12	6	2	Rain(+)	1	Soil	Pyroxasulfone	Cucumber	38.4211
13	7	3	Rain(+)	1	Soil	Pyroxasulfone	Annual ryegrass	0
14	7	3	Rain(+)	1	Soil	Pyroxasulfone	Cucumber	40.5405
15	8	4	Rain(+)	1	Soil	Pyroxasulfone	Annual ryegrass	0
16	8	4	Rain(+)	1	Soil	Pyroxasulfone	Cucumber	39.7237
17	9	1	Rain(+)	2	Soil	Pyroxasulfone	Annual ryegrass	0
18	9	1	Rain(+)	2	Soil	Pyroxasulfone	Cucumber	47.8788
19	10	2	Rain(+)	2	Soil	Pyroxasulfone	Annual ryegrass	0
20	10	2	Rain(+)	2	Soil	Pyroxasulfone	Cucumber	41.0526
21	11	3	Rain(+)	2	Soil	Pyroxasulfone	Annual ryegrass	0
22	11	3	Rain(+)	2	Soil	Pyroxasulfone	Cucumber	43.7838
23	12	4	Rain(+)	2	Soil	Pyroxasulfone	Annual ryegrass	0
24	12	4	Rain(+)	2	Soil	Pyroxasulfone	Cucumber	41.4508
25	13	1	Rain(+)	4	Soil	Pyroxasulfone	Annual ryegrass	0
26	13	1	Rain(+)	4	Soil	Pyroxasulfone	Cucumber	54.5455
27	14	2	Rain(+)	4	Soil	Pyroxasulfone	Annual ryegrass	0
28	14	2	Rain(+)	4	Soil	Pyroxasulfone	Cucumber	46.3158
29	15	3	Rain(+)	4	Soil	Pyroxasulfone	Annual ryegrass	0
30	15	3	Rain(+)	4	Soil	Pyroxasulfone	Cucumber	52.973
31	16	4	Rain(+)	4	Soil	Pyroxasulfone	Annual ryegrass	0
32	16	4	Rain(+)	4	Soil	Pyroxasulfone	Cucumber	53.1088
33	17	1	UTC	Ctrl	Soil	Pyroxasulfone	Annual ryegrass	100
34	17	1	UTC	Ctrl	Soil	Pyroxasulfone	Cucumber	100
35	18	2	UTC	Ctrl	Soil	Pyroxasulfone	Annual ryegrass	100
36	18	2	UTC	Ctrl	Soil	Pyroxasulfone	Cucumber	100
37	19	3	UTC	Ctrl	Soil	Pyroxasulfone	Annual ryegrass	100
38	19	3	UTC	Ctrl	Soil	Pyroxasulfone	Cucumber	100
39	20	4	UTC	Ctrl	Soil	Pyroxasulfone	Annual ryegrass	100
40	20	4	UTC	Ctrl	Soil	Pyroxasulfone	Cucumber	100
41	21	1	Rain(-)	0	Soil	Pyroxasulfone	Annual ryegrass	0
42	21	1	Rain(-)	0	Soil	Pyroxasulfone	Cucumber	40
43	22	2	Rain(-)	0	Soil	Pyroxasulfone	Annual ryegrass	0
44	22	2	Rain(-)	0	Soil	Pyroxasulfone	Cucumber	25.2632
45	23	3	Rain(-)	0	Soil	Pyroxasulfone	Annual ryegrass	0
46	23	3	Rain(-)	0	Soil	Pyroxasulfone	Cucumber	32.4324
47	24	4	Rain(-)	0	Soil	Pyroxasulfone	Annual ryegrass	0
48	24	4	Rain(-)	0	Soil	Pyroxasulfone	Cucumber	31.6062
49	25	1	Rain(-)	1	Soil	Pyroxasulfone	Annual ryegrass	0
50	25	1	Rain(-)	1	Soil	Pyroxasulfone	Cucumber	54.5455
51	26	2	Rain(-)	1	Soil	Pyroxasulfone	Annual ryegrass	0
52	26	2	Rain(-)	1	Soil	Pyroxasulfone	Cucumber	36.1842
53	27	3	Rain(-)	1	Soil	Pyroxasulfone	Annual ryegrass	0
54	27	3	Rain(-)	1	Soil	Pyroxasulfone	Cucumber	42.7027
55	28	4	Rain(-)	1	Soil	Pyroxasulfone	Annual ryegrass	0
56	28	4	Rain(-)	1	Soil	Pyroxasulfone	Cucumber	42.0984
57	29	1	Rain(-)	2	Soil	Pyroxasulfone	Annual ryegrass	35.5263
58	29	1	Rain(-)	2	Soil	Pyroxasulfone	Cucumber	64.8485
59	30	2	Rain(-)	2	Soil	Pyroxasulfone	Annual ryegrass	39.6825
60	30	2	Rain(-)	2	Soil	Pyroxasulfone	Cucumber	45.3947
61	31	3	Rain(-)	2	Soil	Pyroxasulfone	Annual ryegrass	0
62	31	3	Rain(-)	2	Soil	Pyroxasulfone	Cucumber	52.973
63	32	4	Rain(-)	2	Soil	Pyroxasulfone	Annual ryegrass	24.1935
64	32	4	Rain(-)	2	Soil	Pyroxasulfone	Cucumber	59.0674
65	33	1	Rain(-)	4	Soil	Pyroxasulfone	Annual ryegrass	36.8421
66	33	1	Rain(-)	4	Soil	Pyroxasulfone	Cucumber	89.0909
67	34	2	Rain(-)	4	Soil	Pyroxasulfone	Annual ryegrass	39.6825
68	34	2	Rain(-)	4	Soil	Pyroxasulfone	Cucumber	70.5263
69	35	3	Rain(-)	4	Soil	Pyroxasulfone	Annual ryegrass	75
70	35	3	Rain(-)	4	Soil	Pyroxasulfone	Cucumber	73.5135
71	36	4	Rain(-)	4	Soil	Pyroxasulfone	Annual ryegrass	91.3978
72	36	4	Rain(-)	4	Soil	Pyroxasulfone	Cucumber	72.5389
73	1	1	Rain(+)	0	Soil	Trifluralin	Annual ryegrass	0
74	1	1	Rain(+)	0	Soil	Trifluralin	Cucumber	43.75
75	2	2	Rain(+)	0	Soil	Trifluralin	Annual ryegrass	0
76	2	2	Rain(+)	0	Soil	Trifluralin	Cucumber	57.5758
77	3	3	Rain(+)	0	Soil	Trifluralin	Annual ryegrass	0
78	3	3	Rain(+)	0	Soil	Trifluralin	Cucumber	46.4706
79	4	4	Rain(+)	0	Soil	Trifluralin	Annual ryegrass	0
80	4	4	Rain(+)	0	Soil	Trifluralin	Cucumber	52.9412
81	5	1	Rain(+)	1	Soil	Trifluralin	Annual ryegrass	33.3333
82	5	1	Rain(+)	1	Soil	Trifluralin	Cucumber	55.5556
83	6	2	Rain(+)	1	Soil	Trifluralin	Annual ryegrass	0
84	6	2	Rain(+)	1	Soil	Trifluralin	Cucumber	77.2727
85	7	3	Rain(+)	1	Soil	Trifluralin	Annual ryegrass	0
86	7	3	Rain(+)	1	Soil	Trifluralin	Cucumber	77.9412
87	8	4	Rain(+)	1	Soil	Trifluralin	Annual ryegrass	50.6667
88	8	4	Rain(+)	1	Soil	Trifluralin	Cucumber	77.6471
89	9	1	Rain(+)	2	Soil	Trifluralin	Annual ryegrass	45.4545
90	9	1	Rain(+)	2	Soil	Trifluralin	Cucumber	70
91	10	2	Rain(+)	2	Soil	Trifluralin	Annual ryegrass	0
92	10	2	Rain(+)	2	Soil	Trifluralin	Cucumber	65.9091
93	11	3	Rain(+)	2	Soil	Trifluralin	Annual ryegrass	22.2222
94	11	3	Rain(+)	2	Soil	Trifluralin	Cucumber	74.7059
95	12	4	Rain(+)	2	Soil	Trifluralin	Annual ryegrass	26.6667
96	12	4	Rain(+)	2	Soil	Trifluralin	Cucumber	72.3529
97	13	1	Rain(+)	4	Soil	Trifluralin	Annual ryegrass	48.4848
98	13	1	Rain(+)	4	Soil	Trifluralin	Cucumber	92.7778
99	14	2	Rain(+)	4	Soil	Trifluralin	Annual ryegrass	53.8793
100	14	2	Rain(+)	4	Soil	Trifluralin	Cucumber	104.545
101	15	3	Rain(+)	4	Soil	Trifluralin	Annual ryegrass	74.0741
102	15	3	Rain(+)	4	Soil	Trifluralin	Cucumber	94.8529
103	16	4	Rain(+)	4	Soil	Trifluralin	Annual ryegrass	74.6667
104	16	4	Rain(+)	4	Soil	Trifluralin	Cucumber	100
105	17	1	UTC	Ctrl	Soil	Trifluralin	Annual ryegrass	100
106	17	1	UTC	Ctrl	Soil	Trifluralin	Cucumber	100
107	18	2	UTC	Ctrl	Soil	Trifluralin	Annual ryegrass	100
108	18	2	UTC	Ctrl	Soil	Trifluralin	Cucumber	100
109	19	3	UTC	Ctrl	Soil	Trifluralin	Annual ryegrass	100
110	19	3	UTC	Ctrl	Soil	Trifluralin	Cucumber	100
111	20	4	UTC	Ctrl	Soil	Trifluralin	Annual ryegrass	100
112	20	4	UTC	Ctrl	Soil	Trifluralin	Cucumber	100
113	21	1	Rain(-)	0	Soil	Trifluralin	Annual ryegrass	0
114	21	1	Rain(-)	0	Soil	Trifluralin	Cucumber	45.1389
115	22	2	Rain(-)	0	Soil	Trifluralin	Annual ryegrass	0
116	22	2	Rain(-)	0	Soil	Trifluralin	Cucumber	58.7879
117	23	3	Rain(-)	0	Soil	Trifluralin	Annual ryegrass	0
118	23	3	Rain(-)	0	Soil	Trifluralin	Cucumber	47.6471
119	24	4	Rain(-)	0	Soil	Trifluralin	Annual ryegrass	0
120	24	4	Rain(-)	0	Soil	Trifluralin	Cucumber	40.5882
121	25	1	Rain(-)	1	Soil	Trifluralin	Annual ryegrass	14.5455
122	25	1	Rain(-)	1	Soil	Trifluralin	Cucumber	59.4444
123	26	2	Rain(-)	1	Soil	Trifluralin	Annual ryegrass	0
124	26	2	Rain(-)	1	Soil	Trifluralin	Cucumber	66.6667
125	27	3	Rain(-)	1	Soil	Trifluralin	Annual ryegrass	0
126	27	3	Rain(-)	1	Soil	Trifluralin	Cucumber	58.8235
127	28	4	Rain(-)	1	Soil	Trifluralin	Annual ryegrass	0
128	28	4	Rain(-)	1	Soil	Trifluralin	Cucumber	73.5294
129	29	1	Rain(-)	2	Soil	Trifluralin	Annual ryegrass	31.8182
130	29	1	Rain(-)	2	Soil	Trifluralin	Cucumber	70.5556
131	30	2	Rain(-)	2	Soil	Trifluralin	Annual ryegrass	25.8621
132	30	2	Rain(-)	2	Soil	Trifluralin	Cucumber	84.8485
133	31	3	Rain(-)	2	Soil	Trifluralin	Annual ryegrass	43.2099
134	31	3	Rain(-)	2	Soil	Trifluralin	Cucumber	78.2353
135	32	4	Rain(-)	2	Soil	Trifluralin	Annual ryegrass	17.7778
136	32	4	Rain(-)	2	Soil	Trifluralin	Cucumber	72.9412
137	33	1	Rain(-)	4	Soil	Trifluralin	Annual ryegrass	81.8182
138	33	1	Rain(-)	4	Soil	Trifluralin	Cucumber	83.3333
139	34	2	Rain(-)	4	Soil	Trifluralin	Annual ryegrass	100
140	34	2	Rain(-)	4	Soil	Trifluralin	Cucumber	93.9394
141	35	3	Rain(-)	4	Soil	Trifluralin	Annual ryegrass	111.111
142	35	3	Rain(-)	4	Soil	Trifluralin	Cucumber	91.7647
143	36	4	Rain(-)	4	Soil	Trifluralin	Annual ryegrass	100
144	36	4	Rain(-)	4	Soil	Trifluralin	Cucumber	79.4118
145	1	1	Rain(+)	0	Soil	Prosulfocarb	Cucumber	0
146	1	1	Rain(+)	0	Soil	Prosulfocarb	Annual ryegrass	35.9184
147	2	2	Rain(+)	0	Soil	Prosulfocarb	Cucumber	0
148	2	2	Rain(+)	0	Soil	Prosulfocarb	Annual ryegrass	52.381
149	3	3	Rain(+)	0	Soil	Prosulfocarb	Cucumber	0
150	3	3	Rain(+)	0	Soil	Prosulfocarb	Annual ryegrass	31.0811
151	4	4	Rain(+)	0	Soil	Prosulfocarb	Cucumber	0
152	4	4	Rain(+)	0	Soil	Prosulfocarb	Annual ryegrass	43.4286
153	5	1	Rain(+)	1	Soil	Prosulfocarb	Cucumber	0
154	5	1	Rain(+)	1	Soil	Prosulfocarb	Annual ryegrass	33.7415
155	6	2	Rain(+)	1	Soil	Prosulfocarb	Cucumber	0
156	6	2	Rain(+)	1	Soil	Prosulfocarb	Annual ryegrass	61.1429
157	7	3	Rain(+)	1	Soil	Prosulfocarb	Cucumber	0
158	7	3	Rain(+)	1	Soil	Prosulfocarb	Annual ryegrass	52.4324
159	8	4	Rain(+)	1	Soil	Prosulfocarb	Cucumber	0
160	8	4	Rain(+)	1	Soil	Prosulfocarb	Annual ryegrass	61.9048
161	9	1	Rain(+)	2	Soil	Prosulfocarb	Cucumber	19.6078
162	9	1	Rain(+)	2	Soil	Prosulfocarb	Annual ryegrass	74.5578
163	10	2	Rain(+)	2	Soil	Prosulfocarb	Cucumber	0
164	10	2	Rain(+)	2	Soil	Prosulfocarb	Annual ryegrass	47.4286
165	11	3	Rain(+)	2	Soil	Prosulfocarb	Cucumber	30
166	11	3	Rain(+)	2	Soil	Prosulfocarb	Annual ryegrass	51.3514
167	12	4	Rain(+)	2	Soil	Prosulfocarb	Cucumber	0
168	12	4	Rain(+)	2	Soil	Prosulfocarb	Annual ryegrass	59.0476
169	13	1	Rain(+)	4	Soil	Prosulfocarb	Cucumber	36.7647
170	13	1	Rain(+)	4	Soil	Prosulfocarb	Annual ryegrass	93.1973
171	14	2	Rain(+)	4	Soil	Prosulfocarb	Cucumber	18.3784
172	14	2	Rain(+)	4	Soil	Prosulfocarb	Annual ryegrass	82.8571
173	15	3	Rain(+)	4	Soil	Prosulfocarb	Cucumber	56
174	15	3	Rain(+)	4	Soil	Prosulfocarb	Annual ryegrass	86.4865
175	16	4	Rain(+)	4	Soil	Prosulfocarb	Cucumber	61.8182
176	16	4	Rain(+)	4	Soil	Prosulfocarb	Annual ryegrass	100
177	17	1	UTC	Ctrl	Soil	Prosulfocarb	Cucumber	100
178	17	1	UTC	Ctrl	Soil	Prosulfocarb	Annual ryegrass	100
179	18	2	UTC	Ctrl	Soil	Prosulfocarb	Cucumber	100
180	18	2	UTC	Ctrl	Soil	Prosulfocarb	Annual ryegrass	100
181	19	3	UTC	Ctrl	Soil	Prosulfocarb	Cucumber	100
182	19	3	UTC	Ctrl	Soil	Prosulfocarb	Annual ryegrass	100
183	20	4	UTC	Ctrl	Soil	Prosulfocarb	Cucumber	100
184	20	4	UTC	Ctrl	Soil	Prosulfocarb	Annual ryegrass	100
185	21	1	Rain(-)	0	Soil	Prosulfocarb	Cucumber	0
186	21	1	Rain(-)	0	Soil	Prosulfocarb	Annual ryegrass	31.9728
187	22	2	Rain(-)	0	Soil	Prosulfocarb	Cucumber	0
188	22	2	Rain(-)	0	Soil	Prosulfocarb	Annual ryegrass	46.8571
189	23	3	Rain(-)	0	Soil	Prosulfocarb	Cucumber	0
190	23	3	Rain(-)	0	Soil	Prosulfocarb	Annual ryegrass	31.8919
191	24	4	Rain(-)	0	Soil	Prosulfocarb	Cucumber	0
192	24	4	Rain(-)	0	Soil	Prosulfocarb	Annual ryegrass	37.7143
193	25	1	Rain(-)	1	Soil	Prosulfocarb	Cucumber	16.9118
194	25	1	Rain(-)	1	Soil	Prosulfocarb	Annual ryegrass	51.7007
195	26	2	Rain(-)	1	Soil	Prosulfocarb	Cucumber	0
196	26	2	Rain(-)	1	Soil	Prosulfocarb	Annual ryegrass	46.8571
197	27	3	Rain(-)	1	Soil	Prosulfocarb	Cucumber	20.8
198	27	3	Rain(-)	1	Soil	Prosulfocarb	Annual ryegrass	40.5405
199	28	4	Rain(-)	1	Soil	Prosulfocarb	Cucumber	10.4242
200	28	4	Rain(-)	1	Soil	Prosulfocarb	Annual ryegrass	51.4286
201	29	1	Rain(-)	2	Soil	Prosulfocarb	Cucumber	21.1765
202	29	1	Rain(-)	2	Soil	Prosulfocarb	Annual ryegrass	85.4422
203	30	2	Rain(-)	2	Soil	Prosulfocarb	Cucumber	16.2162
204	30	2	Rain(-)	2	Soil	Prosulfocarb	Annual ryegrass	70.8571
205	31	3	Rain(-)	2	Soil	Prosulfocarb	Cucumber	22.4
206	31	3	Rain(-)	2	Soil	Prosulfocarb	Annual ryegrass	75.6757
207	32	4	Rain(-)	2	Soil	Prosulfocarb	Cucumber	13.0303
208	32	4	Rain(-)	2	Soil	Prosulfocarb	Annual ryegrass	51.4286
209	33	1	Rain(-)	4	Soil	Prosulfocarb	Cucumber	62.5
210	33	1	Rain(-)	4	Soil	Prosulfocarb	Annual ryegrass	82.7211
211	34	2	Rain(-)	4	Soil	Prosulfocarb	Cucumber	94.0541
212	34	2	Rain(-)	4	Soil	Prosulfocarb	Annual ryegrass	88.5714
213	35	3	Rain(-)	4	Soil	Prosulfocarb	Cucumber	68.8
214	35	3	Rain(-)	4	Soil	Prosulfocarb	Annual ryegrass	90.5405
215	36	4	Rain(-)	4	Soil	Prosulfocarb	Cucumber	65.4545
216	36	4	Rain(-)	4	Soil	Prosulfocarb	Annual ryegrass	86.8571
