# Supplementary material for: Effect of crop residues on interception and activity of prosulfocarb, pyroxasulfone, and trifluralin
Source: PLoS One. 2018 Dec 6;13(12):e0208274. doi: 10.1371/journal.pone.0208274 (PMC6283640; doi:10.1371/journal.pone.0208274)
Supplement: S2 Table — (XLSX) [file pone.0208274.s002.xlsx]

## Sheet: Residue
R. No	PlotNo	Rep	Residue Condition!	Medium	Herbicide!	Pl. Spec.!	Soot Length (% of Control)
1	1	1	Wet	Residue	Pyroxasulfone	Annual ryegrass	0
2	1	1	Wet	Residue	Pyroxasulfone	Cucumber	47.2727
3	2	2	Wet	Residue	Pyroxasulfone	Annual ryegrass	0
4	2	2	Wet	Residue	Pyroxasulfone	Cucumber	67.4847
5	3	3	Wet	Residue	Pyroxasulfone	Annual ryegrass	0
6	3	3	Wet	Residue	Pyroxasulfone	Cucumber	52.2222
7	4	4	Wet	Residue	Pyroxasulfone	Annual ryegrass	0
8	4	4	Wet	Residue	Pyroxasulfone	Cucumber	46.2963
9	5	1	Dry	Residue	Pyroxasulfone	Annual ryegrass	0
10	5	1	Dry	Residue	Pyroxasulfone	Cucumber	40.9091
11	6	2	Dry	Residue	Pyroxasulfone	Annual ryegrass	0
12	6	2	Dry	Residue	Pyroxasulfone	Cucumber	61.3497
13	7	3	Dry	Residue	Pyroxasulfone	Annual ryegrass	0
14	7	3	Dry	Residue	Pyroxasulfone	Cucumber	52.7778
15	8	4	Dry	Residue	Pyroxasulfone	Annual ryegrass	0
16	8	4	Dry	Residue	Pyroxasulfone	Cucumber	71.6049
17	9	1	UTC	Residue	Pyroxasulfone	Annual ryegrass	100
18	9	1	UTC	Residue	Pyroxasulfone	Cucumber	100
19	10	2	UTC	Residue	Pyroxasulfone	Annual ryegrass	100
20	10	2	UTC	Residue	Pyroxasulfone	Cucumber	100
21	11	3	UTC	Residue	Pyroxasulfone	Annual ryegrass	100
22	11	3	UTC	Residue	Pyroxasulfone	Cucumber	100
23	12	4	UTC	Residue	Pyroxasulfone	Annual ryegrass	100
24	12	4	UTC	Residue	Pyroxasulfone	Cucumber	100
25	13	1	TC	Residue	Pyroxasulfone	Annual ryegrass	0
26	13	1	TC	Residue	Pyroxasulfone	Cucumber	17.4242
27	14	2	TC	Residue	Pyroxasulfone	Annual ryegrass	0
28	14	2	TC	Residue	Pyroxasulfone	Cucumber	17.638
29	15	3	TC	Residue	Pyroxasulfone	Annual ryegrass	0
30	15	3	TC	Residue	Pyroxasulfone	Cucumber	17.3611
31	16	4	TC	Residue	Pyroxasulfone	Annual ryegrass	0
32	16	4	TC	Residue	Pyroxasulfone	Cucumber	16.6667
33	1	1	Wet	Residue	Trifluralin	Annual ryegrass	0
34	1	1	Wet	Residue	Trifluralin	Cucumber	64
35	2	2	Wet	Residue	Trifluralin	Annual ryegrass	0
36	2	2	Wet	Residue	Trifluralin	Cucumber	60.4651
37	3	3	Wet	Residue	Trifluralin	Annual ryegrass	0
38	3	3	Wet	Residue	Trifluralin	Cucumber	59.3023
39	4	4	Wet	Residue	Trifluralin	Annual ryegrass	0
40	4	4	Wet	Residue	Trifluralin	Cucumber	60
41	5	1	Dry	Residue	Trifluralin	Annual ryegrass	0
42	5	1	Dry	Residue	Trifluralin	Cucumber	70.7692
43	6	2	Dry	Residue	Trifluralin	Annual ryegrass	21.6049
44	6	2	Dry	Residue	Trifluralin	Cucumber	78.4884
45	7	3	Dry	Residue	Trifluralin	Annual ryegrass	0
46	7	3	Dry	Residue	Trifluralin	Cucumber	75
47	8	4	Dry	Residue	Trifluralin	Annual ryegrass	0
48	8	4	Dry	Residue	Trifluralin	Cucumber	83.7379
49	9	1	UTC	Residue	Trifluralin	Annual ryegrass	100
50	9	1	UTC	Residue	Trifluralin	Cucumber	100
51	10	2	UTC	Residue	Trifluralin	Annual ryegrass	100
52	10	2	UTC	Residue	Trifluralin	Cucumber	100
53	11	3	UTC	Residue	Trifluralin	Annual ryegrass	100
54	11	3	UTC	Residue	Trifluralin	Cucumber	100
55	12	4	UTC	Residue	Trifluralin	Annual ryegrass	100
56	12	4	UTC	Residue	Trifluralin	Cucumber	100
57	13	1	TC	Residue	Trifluralin	Annual ryegrass	0
58	13	1	TC	Residue	Trifluralin	Cucumber	52.9231
59	14	2	TC	Residue	Trifluralin	Annual ryegrass	0
60	14	2	TC	Residue	Trifluralin	Cucumber	41.2791
61	15	3	TC	Residue	Trifluralin	Annual ryegrass	0
62	15	3	TC	Residue	Trifluralin	Cucumber	41.2791
63	16	4	TC	Residue	Trifluralin	Annual ryegrass	0
64	16	4	TC	Residue	Trifluralin	Cucumber	48.932
65	1	1	Wet	Residue	Prosulfocarb	Annual ryegrass	0
66	1	1	Wet	Residue	Prosulfocarb	Cucumber	69.8138
67	2	2	Wet	Residue	Prosulfocarb	Annual ryegrass	0
68	2	2	Wet	Residue	Prosulfocarb	Cucumber	61.2565
69	3	3	Wet	Residue	Prosulfocarb	Annual ryegrass	0
70	3	3	Wet	Residue	Prosulfocarb	Cucumber	54.2857
71	4	4	Wet	Residue	Prosulfocarb	Annual ryegrass	0
72	4	4	Wet	Residue	Prosulfocarb	Cucumber	60.1307
73	5	1	Dry	Residue	Prosulfocarb	Annual ryegrass	0
74	5	1	Dry	Residue	Prosulfocarb	Cucumber	69.6809
75	6	2	Dry	Residue	Prosulfocarb	Annual ryegrass	0
76	6	2	Dry	Residue	Prosulfocarb	Cucumber	70.6806
77	7	3	Dry	Residue	Prosulfocarb	Annual ryegrass	0
78	7	3	Dry	Residue	Prosulfocarb	Cucumber	84
79	8	4	Dry	Residue	Prosulfocarb	Annual ryegrass	0
80	8	4	Dry	Residue	Prosulfocarb	Cucumber	58.8235
81	9	1	UTC	Residue	Prosulfocarb	Annual ryegrass	100
82	9	1	UTC	Residue	Prosulfocarb	Cucumber	100
83	10	2	UTC	Residue	Prosulfocarb	Annual ryegrass	100
84	10	2	UTC	Residue	Prosulfocarb	Cucumber	100
85	11	3	UTC	Residue	Prosulfocarb	Annual ryegrass	100
86	11	3	UTC	Residue	Prosulfocarb	Cucumber	100
87	12	4	UTC	Residue	Prosulfocarb	Annual ryegrass	100
88	12	4	UTC	Residue	Prosulfocarb	Cucumber	100
89	13	1	TC	Residue	Prosulfocarb	Annual ryegrass	0
90	13	1	TC	Residue	Prosulfocarb	Cucumber	37.8989
91	14	2	TC	Residue	Prosulfocarb	Annual ryegrass	0
92	14	2	TC	Residue	Prosulfocarb	Cucumber	48.1675
93	15	3	TC	Residue	Prosulfocarb	Annual ryegrass	0
94	15	3	TC	Residue	Prosulfocarb	Cucumber	44
95	16	4	TC	Residue	Prosulfocarb	Annual ryegrass	0
96	16	4	TC	Residue	Prosulfocarb	Cucumber	39.2157

## Sheet: Soil
R. No	PlotNo	Rep	Residue Condition!	Medium	Herbicide!	Plant Speices!	Soot Length (% of Control)
1	1	1	Wet	Soil	PYRO	AR	0
2	1	1	Wet	Soil	PYRO	CU	48.1034
3	2	2	Wet	Soil	PYRO	AR	0
4	2	2	Wet	Soil	PYRO	CU	41.3245
5	3	3	Wet	Soil	PYRO	AR	0
6	3	3	Wet	Soil	PYRO	CU	31.6779
7	4	4	Wet	Soil	PYRO	AR	0
8	4	4	Wet	Soil	PYRO	CU	52.4841
9	5	1	Dry	Soil	PYRO	AR	0
10	5	1	Dry	Soil	PYRO	CU	27.931
11	6	2	Dry	Soil	PYRO	AR	0
12	6	2	Dry	Soil	PYRO	CU	39.7351
13	7	3	Dry	Soil	PYRO	AR	0
14	7	3	Dry	Soil	PYRO	CU	43.6242
15	8	4	Dry	Soil	PYRO	AR	0
16	8	4	Dry	Soil	PYRO	CU	43.3121
17	9	1	UTC	Soil	PYRO	AR	100
18	9	1	UTC	Soil	PYRO	CU	100
19	10	2	UTC	Soil	PYRO	AR	100
20	10	2	UTC	Soil	PYRO	CU	100
21	11	3	UTC	Soil	PYRO	AR	100
22	11	3	UTC	Soil	PYRO	CU	100
23	12	4	UTC	Soil	PYRO	AR	100
24	12	4	UTC	Soil	PYRO	CU	100
25	13	1	TC	Soil	PYRO	AR	59.434
26	13	1	TC	Soil	PYRO	CU	82.2414
27	14	2	TC	Soil	PYRO	AR	56.962
28	14	2	TC	Soil	PYRO	CU	84.7682
29	15	3	TC	Soil	PYRO	AR	43.75
30	15	3	TC	Soil	PYRO	CU	82.6846
31	16	4	TC	Soil	PYRO	AR	26.8222
32	16	4	TC	Soil	PYRO	CU	70.3185
33	1	1	Wet	Soil	TRI	AR	57.1429
34	1	1	Wet	Soil	TRI	CU	71.1111
35	2	2	Wet	Soil	TRI	AR	58.0645
36	2	2	Wet	Soil	TRI	CU	69.8925
37	3	3	Wet	Soil	TRI	AR	35.248
38	3	3	Wet	Soil	TRI	CU	78.3784
39	4	4	Wet	Soil	TRI	AR	45.4545
40	4	4	Wet	Soil	TRI	CU	76.9231
41	5	1	Dry	Soil	TRI	AR	57.1429
42	5	1	Dry	Soil	TRI	CU	46.2963
43	6	2	Dry	Soil	TRI	AR	19.3548
44	6	2	Dry	Soil	TRI	CU	67.7419
45	7	3	Dry	Soil	TRI	AR	19.5822
46	7	3	Dry	Soil	TRI	CU	79.7297
47	8	4	Dry	Soil	TRI	AR	37.3377
48	8	4	Dry	Soil	TRI	CU	35.2564
49	9	1	UTC	Soil	TRI	AR	100
50	9	1	UTC	Soil	TRI	CU	100
51	10	2	UTC	Soil	TRI	AR	100
52	10	2	UTC	Soil	TRI	CU	100
53	11	3	UTC	Soil	TRI	AR	100
54	11	3	UTC	Soil	TRI	CU	100
55	12	4	UTC	Soil	TRI	AR	100
56	12	4	UTC	Soil	TRI	CU	100
57	13	1	TC	Soil	TRI	AR	28.5714
58	13	1	TC	Soil	TRI	CU	84.4444
59	14	2	TC	Soil	TRI	AR	64.5161
60	14	2	TC	Soil	TRI	CU	86.0215
61	15	3	TC	Soil	TRI	AR	46.9974
62	15	3	TC	Soil	TRI	CU	87.1622
63	16	4	TC	Soil	TRI	AR	51.9481
64	16	4	TC	Soil	TRI	CU	80
65	1	1	Wet	Soil	PRO	AR	36.2942
66	1	1	Wet	Soil	PRO	CU	66.2609
67	2	2	Wet	Soil	PRO	AR	55.4622
68	2	2	Wet	Soil	PRO	CU	60.6211
69	3	3	Wet	Soil	PRO	AR	56.5327
70	3	3	Wet	Soil	PRO	CU	49.4792
71	4	4	Wet	Soil	PRO	AR	33.1915
72	4	4	Wet	Soil	PRO	CU	74.3363
73	5	1	Dry	Soil	PRO	AR	0
74	5	1	Dry	Soil	PRO	CU	72
75	6	2	Dry	Soil	PRO	AR	15.1261
76	6	2	Dry	Soil	PRO	CU	68.323
77	7	3	Dry	Soil	PRO	AR	14.7613
78	7	3	Dry	Soil	PRO	CU	76.1719
79	8	4	Dry	Soil	PRO	AR	28.5957
80	8	4	Dry	Soil	PRO	CU	65.708
81	9	1	UTC	Soil	PRO	AR	100
82	9	1	UTC	Soil	PRO	CU	100
83	10	2	UTC	Soil	PRO	AR	100
84	10	2	UTC	Soil	PRO	CU	100
85	11	3	UTC	Soil	PRO	AR	100
86	11	3	UTC	Soil	PRO	CU	100
87	12	4	UTC	Soil	PRO	AR	100
88	12	4	UTC	Soil	PRO	CU	100
89	13	1	TC	Soil	PRO	AR	58.1662
90	13	1	TC	Soil	PRO	CU	80.8696
91	14	2	TC	Soil	PRO	AR	56.7227
92	14	2	TC	Soil	PRO	CU	79.5031
93	15	3	TC	Soil	PRO	AR	81.6583
94	15	3	TC	Soil	PRO	CU	88.0208
95	16	4	TC	Soil	PRO	AR	57.4468
96	16	4	TC	Soil	PRO	CU	92.9204
