# Supplementary material for: Effect of crop residues on interception and activity of prosulfocarb, pyroxasulfone, and trifluralin
Source: PLoS One. 2018 Dec 6;13(12):e0208274. doi: 10.1371/journal.pone.0208274 (PMC6283640; doi:10.1371/journal.pone.0208274)
Supplement: S3 Table — (XLSX) [file pone.0208274.s003.xlsx]

## Sheet: Residue
R. No	PlotNo!	Rep!	R. Type!	R. Age!	Treat!	Medium	Herbicide!	Plant Species	Shoot Length (% of Control)
1	1	1	Wheat R.	Recent	Rainfall	Residue	Pyroxasulfone	Annual ryegrass	0
2	1	1	Wheat R.	Recent	Rainfall	Residue	Pyroxasulfone	Cucumber	54.1176
3	2	2	Wheat R.	Recent	Rainfall	Residue	Pyroxasulfone	Annual ryegrass	0
4	2	2	Wheat R.	Recent	Rainfall	Residue	Pyroxasulfone	Cucumber	41.2281
5	3	3	Wheat R.	Recent	Rainfall	Residue	Pyroxasulfone	Annual ryegrass	0
6	3	3	Wheat R.	Recent	Rainfall	Residue	Pyroxasulfone	Cucumber	54.2282
7	4	4	Wheat R.	Recent	Rainfall	Residue	Pyroxasulfone	Annual ryegrass	0
8	4	4	Wheat R.	Recent	Rainfall	Residue	Pyroxasulfone	Cucumber	66.6667
9	5	1	Canola R.	Recent	Rainfall	Residue	Pyroxasulfone	Annual ryegrass	0
10	5	1	Canola R.	Recent	Rainfall	Residue	Pyroxasulfone	Cucumber	51.8135
11	6	2	Canola R.	Recent	Rainfall	Residue	Pyroxasulfone	Annual ryegrass	0
12	6	2	Canola R.	Recent	Rainfall	Residue	Pyroxasulfone	Cucumber	41.5789
13	7	3	Canola R.	Recent	Rainfall	Residue	Pyroxasulfone	Annual ryegrass	0
14	7	3	Canola R.	Recent	Rainfall	Residue	Pyroxasulfone	Cucumber	56.7742
15	8	4	Canola R.	Recent	Rainfall	Residue	Pyroxasulfone	Annual ryegrass	0
16	8	4	Canola R.	Recent	Rainfall	Residue	Pyroxasulfone	Cucumber	61.5385
17	9	1	Lupin R.	Recent	Rainfall	Residue	Pyroxasulfone	Annual ryegrass	17.0732
18	9	1	Lupin R.	Recent	Rainfall	Residue	Pyroxasulfone	Cucumber	31.4286
19	10	2	Lupin R.	Recent	Rainfall	Residue	Pyroxasulfone	Annual ryegrass	25.641
20	10	2	Lupin R.	Recent	Rainfall	Residue	Pyroxasulfone	Cucumber	40.4412
21	11	3	Lupin R.	Recent	Rainfall	Residue	Pyroxasulfone	Annual ryegrass	16.8919
22	11	3	Lupin R.	Recent	Rainfall	Residue	Pyroxasulfone	Cucumber	43.2
23	12	4	Lupin R.	Recent	Rainfall	Residue	Pyroxasulfone	Annual ryegrass	0
24	12	4	Lupin R.	Recent	Rainfall	Residue	Pyroxasulfone	Cucumber	33.3333
25	13	1	Chickpea R.	Recent	Rainfall	Residue	Pyroxasulfone	Annual ryegrass	0
26	13	1	Chickpea R.	Recent	Rainfall	Residue	Pyroxasulfone	Cucumber	72
27	14	2	Chickpea R.	Recent	Rainfall	Residue	Pyroxasulfone	Annual ryegrass	0
28	14	2	Chickpea R.	Recent	Rainfall	Residue	Pyroxasulfone	Cucumber	52.5
29	15	3	Chickpea R.	Recent	Rainfall	Residue	Pyroxasulfone	Annual ryegrass	0
30	15	3	Chickpea R.	Recent	Rainfall	Residue	Pyroxasulfone	Cucumber	67.2
31	16	4	Chickpea R.	Recent	Rainfall	Residue	Pyroxasulfone	Annual ryegrass	0
32	16	4	Chickpea R.	Recent	Rainfall	Residue	Pyroxasulfone	Cucumber	60
33	17	1	Barley R.	Recent	Rainfall	Residue	Pyroxasulfone	Annual ryegrass	0
34	17	1	Barley R.	Recent	Rainfall	Residue	Pyroxasulfone	Cucumber	82.3529
35	18	2	Barley R.	Recent	Rainfall	Residue	Pyroxasulfone	Annual ryegrass	0
36	18	2	Barley R.	Recent	Rainfall	Residue	Pyroxasulfone	Cucumber	83.3333
37	19	3	Barley R.	Recent	Rainfall	Residue	Pyroxasulfone	Annual ryegrass	0
38	19	3	Barley R.	Recent	Rainfall	Residue	Pyroxasulfone	Cucumber	82.9268
39	20	4	Barley R.	Recent	Rainfall	Residue	Pyroxasulfone	Annual ryegrass	0
40	20	4	Barley R.	Recent	Rainfall	Residue	Pyroxasulfone	Cucumber	84.5411
41	21	1	Wheat R.	Aged	Rainfall	Residue	Pyroxasulfone	Annual ryegrass	0
42	21	1	Wheat R.	Aged	Rainfall	Residue	Pyroxasulfone	Cucumber	52.5
43	22	2	Wheat R.	Aged	Rainfall	Residue	Pyroxasulfone	Annual ryegrass	0
44	22	2	Wheat R.	Aged	Rainfall	Residue	Pyroxasulfone	Cucumber	57.9268
45	23	3	Wheat R.	Aged	Rainfall	Residue	Pyroxasulfone	Annual ryegrass	0
46	23	3	Wheat R.	Aged	Rainfall	Residue	Pyroxasulfone	Cucumber	80
47	24	4	Wheat R.	Aged	Rainfall	Residue	Pyroxasulfone	Annual ryegrass	0
48	24	4	Wheat R.	Aged	Rainfall	Residue	Pyroxasulfone	Cucumber	62.7451
49	25	1	Canola R.	Aged	Rainfall	Residue	Pyroxasulfone	Annual ryegrass	0
50	25	1	Canola R.	Aged	Rainfall	Residue	Pyroxasulfone	Cucumber	63.8037
51	26	2	Canola R.	Aged	Rainfall	Residue	Pyroxasulfone	Annual ryegrass	10.8108
52	26	2	Canola R.	Aged	Rainfall	Residue	Pyroxasulfone	Cucumber	66.6667
53	27	3	Canola R.	Aged	Rainfall	Residue	Pyroxasulfone	Annual ryegrass	0
54	27	3	Canola R.	Aged	Rainfall	Residue	Pyroxasulfone	Cucumber	59.9747
55	28	4	Canola R.	Aged	Rainfall	Residue	Pyroxasulfone	Annual ryegrass	0
56	28	4	Canola R.	Aged	Rainfall	Residue	Pyroxasulfone	Cucumber	71.4286
57	29	1	Lupin R.	Aged	Rainfall	Residue	Pyroxasulfone	Annual ryegrass	20.6897
58	29	1	Lupin R.	Aged	Rainfall	Residue	Pyroxasulfone	Cucumber	30
59	30	2	Lupin R.	Aged	Rainfall	Residue	Pyroxasulfone	Annual ryegrass	0
60	30	2	Lupin R.	Aged	Rainfall	Residue	Pyroxasulfone	Cucumber	31.5
61	31	3	Lupin R.	Aged	Rainfall	Residue	Pyroxasulfone	Annual ryegrass	22.7273
62	31	3	Lupin R.	Aged	Rainfall	Residue	Pyroxasulfone	Cucumber	40
63	32	4	Lupin R.	Aged	Rainfall	Residue	Pyroxasulfone	Annual ryegrass	0
64	32	4	Lupin R.	Aged	Rainfall	Residue	Pyroxasulfone	Cucumber	27.7778
65	33	1	Chickpea R.	Aged	Rainfall	Residue	Pyroxasulfone	Annual ryegrass	0
66	33	1	Chickpea R.	Aged	Rainfall	Residue	Pyroxasulfone	Cucumber	77.037
67	34	2	Chickpea R.	Aged	Rainfall	Residue	Pyroxasulfone	Annual ryegrass	0
68	34	2	Chickpea R.	Aged	Rainfall	Residue	Pyroxasulfone	Cucumber	93.75
69	35	3	Chickpea R.	Aged	Rainfall	Residue	Pyroxasulfone	Annual ryegrass	0
70	35	3	Chickpea R.	Aged	Rainfall	Residue	Pyroxasulfone	Cucumber	64.375
71	36	4	Chickpea R.	Aged	Rainfall	Residue	Pyroxasulfone	Annual ryegrass	0
72	36	4	Chickpea R.	Aged	Rainfall	Residue	Pyroxasulfone	Cucumber	75.7576
73	37	1	Barley R.	Aged	Rainfall	Residue	Pyroxasulfone	Annual ryegrass	0
74	37	1	Barley R.	Aged	Rainfall	Residue	Pyroxasulfone	Cucumber	65.5172
75	38	2	Barley R.	Aged	Rainfall	Residue	Pyroxasulfone	Annual ryegrass	0
76	38	2	Barley R.	Aged	Rainfall	Residue	Pyroxasulfone	Cucumber	61.3333
77	39	3	Barley R.	Aged	Rainfall	Residue	Pyroxasulfone	Annual ryegrass	0
78	39	3	Barley R.	Aged	Rainfall	Residue	Pyroxasulfone	Cucumber	62.1622
79	40	4	Barley R.	Aged	Rainfall	Residue	Pyroxasulfone	Annual ryegrass	0
80	40	4	Barley R.	Aged	Rainfall	Residue	Pyroxasulfone	Cucumber	62.5
81	41	1	Wheat R.	Recent	UTC	Residue	Pyroxasulfone	Annual ryegrass	100
82	41	1	Wheat R.	Recent	UTC	Residue	Pyroxasulfone	Cucumber	100
83	42	2	Wheat R.	Recent	UTC	Residue	Pyroxasulfone	Annual ryegrass	100
84	42	2	Wheat R.	Recent	UTC	Residue	Pyroxasulfone	Cucumber	100
85	43	3	Wheat R.	Recent	UTC	Residue	Pyroxasulfone	Annual ryegrass	100
86	43	3	Wheat R.	Recent	UTC	Residue	Pyroxasulfone	Cucumber	100
87	44	4	Wheat R.	Recent	UTC	Residue	Pyroxasulfone	Annual ryegrass	100
88	44	4	Wheat R.	Recent	UTC	Residue	Pyroxasulfone	Cucumber	100
89	45	1	Canola R.	Recent	UTC	Residue	Pyroxasulfone	Annual ryegrass	100
90	45	1	Canola R.	Recent	UTC	Residue	Pyroxasulfone	Cucumber	100
91	46	2	Canola R.	Recent	UTC	Residue	Pyroxasulfone	Annual ryegrass	100
92	46	2	Canola R.	Recent	UTC	Residue	Pyroxasulfone	Cucumber	100
93	47	3	Canola R.	Recent	UTC	Residue	Pyroxasulfone	Annual ryegrass	100
94	47	3	Canola R.	Recent	UTC	Residue	Pyroxasulfone	Cucumber	100
95	48	4	Canola R.	Recent	UTC	Residue	Pyroxasulfone	Annual ryegrass	100
96	48	4	Canola R.	Recent	UTC	Residue	Pyroxasulfone	Cucumber	100
97	49	1	Lupin R.	Recent	UTC	Residue	Pyroxasulfone	Annual ryegrass	100
98	49	1	Lupin R.	Recent	UTC	Residue	Pyroxasulfone	Cucumber	100
99	50	2	Lupin R.	Recent	UTC	Residue	Pyroxasulfone	Annual ryegrass	100
100	50	2	Lupin R.	Recent	UTC	Residue	Pyroxasulfone	Cucumber	100
101	51	3	Lupin R.	Recent	UTC	Residue	Pyroxasulfone	Annual ryegrass	100
102	51	3	Lupin R.	Recent	UTC	Residue	Pyroxasulfone	Cucumber	100
103	52	4	Lupin R.	Recent	UTC	Residue	Pyroxasulfone	Annual ryegrass	100
104	52	4	Lupin R.	Recent	UTC	Residue	Pyroxasulfone	Cucumber	100
105	53	1	Chickpea R.	Recent	UTC	Residue	Pyroxasulfone	Annual ryegrass	100
106	53	1	Chickpea R.	Recent	UTC	Residue	Pyroxasulfone	Cucumber	100
107	54	2	Chickpea R.	Recent	UTC	Residue	Pyroxasulfone	Annual ryegrass	100
108	54	2	Chickpea R.	Recent	UTC	Residue	Pyroxasulfone	Cucumber	100
109	55	3	Chickpea R.	Recent	UTC	Residue	Pyroxasulfone	Annual ryegrass	100
110	55	3	Chickpea R.	Recent	UTC	Residue	Pyroxasulfone	Cucumber	100
111	56	4	Chickpea R.	Recent	UTC	Residue	Pyroxasulfone	Annual ryegrass	100
112	56	4	Chickpea R.	Recent	UTC	Residue	Pyroxasulfone	Cucumber	100
113	57	1	Barley R.	Recent	UTC	Residue	Pyroxasulfone	Annual ryegrass	100
114	57	1	Barley R.	Recent	UTC	Residue	Pyroxasulfone	Cucumber	100
115	58	2	Barley R.	Recent	UTC	Residue	Pyroxasulfone	Annual ryegrass	100
116	58	2	Barley R.	Recent	UTC	Residue	Pyroxasulfone	Cucumber	100
117	59	3	Barley R.	Recent	UTC	Residue	Pyroxasulfone	Annual ryegrass	100
118	59	3	Barley R.	Recent	UTC	Residue	Pyroxasulfone	Cucumber	100
119	60	4	Barley R.	Recent	UTC	Residue	Pyroxasulfone	Annual ryegrass	100
120	60	4	Barley R.	Recent	UTC	Residue	Pyroxasulfone	Cucumber	100
121	61	1	Wheat R.	Aged	UTC	Residue	Pyroxasulfone	Annual ryegrass	100
122	61	1	Wheat R.	Aged	UTC	Residue	Pyroxasulfone	Cucumber	100
123	62	2	Wheat R.	Aged	UTC	Residue	Pyroxasulfone	Annual ryegrass	100
124	62	2	Wheat R.	Aged	UTC	Residue	Pyroxasulfone	Cucumber	100
125	63	3	Wheat R.	Aged	UTC	Residue	Pyroxasulfone	Annual ryegrass	100
126	63	3	Wheat R.	Aged	UTC	Residue	Pyroxasulfone	Cucumber	100
127	64	4	Wheat R.	Aged	UTC	Residue	Pyroxasulfone	Annual ryegrass	100
128	64	4	Wheat R.	Aged	UTC	Residue	Pyroxasulfone	Cucumber	100
129	65	1	Canola R.	Aged	UTC	Residue	Pyroxasulfone	Annual ryegrass	100
130	65	1	Canola R.	Aged	UTC	Residue	Pyroxasulfone	Cucumber	100
131	66	2	Canola R.	Aged	UTC	Residue	Pyroxasulfone	Annual ryegrass	100
132	66	2	Canola R.	Aged	UTC	Residue	Pyroxasulfone	Cucumber	100
133	67	3	Canola R.	Aged	UTC	Residue	Pyroxasulfone	Annual ryegrass	100
134	67	3	Canola R.	Aged	UTC	Residue	Pyroxasulfone	Cucumber	100
135	68	4	Canola R.	Aged	UTC	Residue	Pyroxasulfone	Annual ryegrass	100
136	68	4	Canola R.	Aged	UTC	Residue	Pyroxasulfone	Cucumber	100
137	69	1	Lupin R.	Aged	UTC	Residue	Pyroxasulfone	Annual ryegrass	100
138	69	1	Lupin R.	Aged	UTC	Residue	Pyroxasulfone	Cucumber	100
139	70	2	Lupin R.	Aged	UTC	Residue	Pyroxasulfone	Annual ryegrass	100
140	70	2	Lupin R.	Aged	UTC	Residue	Pyroxasulfone	Cucumber	100
141	71	3	Lupin R.	Aged	UTC	Residue	Pyroxasulfone	Annual ryegrass	100
142	71	3	Lupin R.	Aged	UTC	Residue	Pyroxasulfone	Cucumber	100
143	72	4	Lupin R.	Aged	UTC	Residue	Pyroxasulfone	Annual ryegrass	100
144	72	4	Lupin R.	Aged	UTC	Residue	Pyroxasulfone	Cucumber	100
145	73	1	Chickpea R.	Aged	UTC	Residue	Pyroxasulfone	Annual ryegrass	100
146	73	1	Chickpea R.	Aged	UTC	Residue	Pyroxasulfone	Cucumber	100
147	74	2	Chickpea R.	Aged	UTC	Residue	Pyroxasulfone	Annual ryegrass	100
148	74	2	Chickpea R.	Aged	UTC	Residue	Pyroxasulfone	Cucumber	100
149	75	3	Chickpea R.	Aged	UTC	Residue	Pyroxasulfone	Annual ryegrass	100
150	75	3	Chickpea R.	Aged	UTC	Residue	Pyroxasulfone	Cucumber	100
151	76	4	Chickpea R.	Aged	UTC	Residue	Pyroxasulfone	Annual ryegrass	100
152	76	4	Chickpea R.	Aged	UTC	Residue	Pyroxasulfone	Cucumber	100
153	77	1	Barley R.	Aged	UTC	Residue	Pyroxasulfone	Annual ryegrass	100
154	77	1	Barley R.	Aged	UTC	Residue	Pyroxasulfone	Cucumber	100
155	78	2	Barley R.	Aged	UTC	Residue	Pyroxasulfone	Annual ryegrass	100
156	78	2	Barley R.	Aged	UTC	Residue	Pyroxasulfone	Cucumber	100
157	79	3	Barley R.	Aged	UTC	Residue	Pyroxasulfone	Annual ryegrass	100
158	79	3	Barley R.	Aged	UTC	Residue	Pyroxasulfone	Cucumber	100
159	80	4	Barley R.	Aged	UTC	Residue	Pyroxasulfone	Annual ryegrass	100
160	80	4	Barley R.	Aged	UTC	Residue	Pyroxasulfone	Cucumber	100
161	81	1	Wheat R.	Recent	TC	Residue	Pyroxasulfone	Annual ryegrass	0
162	81	1	Wheat R.	Recent	TC	Residue	Pyroxasulfone	Cucumber	35.2941
163	82	2	Wheat R.	Recent	TC	Residue	Pyroxasulfone	Annual ryegrass	0
164	82	2	Wheat R.	Recent	TC	Residue	Pyroxasulfone	Cucumber	46.7105
165	83	3	Wheat R.	Recent	TC	Residue	Pyroxasulfone	Annual ryegrass	0
166	83	3	Wheat R.	Recent	TC	Residue	Pyroxasulfone	Cucumber	42.953
167	84	4	Wheat R.	Recent	TC	Residue	Pyroxasulfone	Annual ryegrass	0
168	84	4	Wheat R.	Recent	TC	Residue	Pyroxasulfone	Cucumber	40
169	85	1	Canola R.	Recent	TC	Residue	Pyroxasulfone	Annual ryegrass	0
170	85	1	Canola R.	Recent	TC	Residue	Pyroxasulfone	Cucumber	40.5872
171	86	2	Canola R.	Recent	TC	Residue	Pyroxasulfone	Annual ryegrass	0
172	86	2	Canola R.	Recent	TC	Residue	Pyroxasulfone	Cucumber	36.1842
173	87	3	Canola R.	Recent	TC	Residue	Pyroxasulfone	Annual ryegrass	0
174	87	3	Canola R.	Recent	TC	Residue	Pyroxasulfone	Cucumber	41.2903
175	88	4	Canola R.	Recent	TC	Residue	Pyroxasulfone	Annual ryegrass	0
176	88	4	Canola R.	Recent	TC	Residue	Pyroxasulfone	Cucumber	43.0769
177	89	1	Lupin R.	Recent	TC	Residue	Pyroxasulfone	Annual ryegrass	0
178	89	1	Lupin R.	Recent	TC	Residue	Pyroxasulfone	Cucumber	21.4286
179	90	2	Lupin R.	Recent	TC	Residue	Pyroxasulfone	Annual ryegrass	0
180	90	2	Lupin R.	Recent	TC	Residue	Pyroxasulfone	Cucumber	19.8529
181	91	3	Lupin R.	Recent	TC	Residue	Pyroxasulfone	Annual ryegrass	0
182	91	3	Lupin R.	Recent	TC	Residue	Pyroxasulfone	Cucumber	15
183	92	4	Lupin R.	Recent	TC	Residue	Pyroxasulfone	Annual ryegrass	0
184	92	4	Lupin R.	Recent	TC	Residue	Pyroxasulfone	Cucumber	15.7143
185	93	1	Chickpea R.	Recent	TC	Residue	Pyroxasulfone	Annual ryegrass	0
186	93	1	Chickpea R.	Recent	TC	Residue	Pyroxasulfone	Cucumber	38.25
187	94	2	Chickpea R.	Recent	TC	Residue	Pyroxasulfone	Annual ryegrass	0
188	94	2	Chickpea R.	Recent	TC	Residue	Pyroxasulfone	Cucumber	30.75
189	95	3	Chickpea R.	Recent	TC	Residue	Pyroxasulfone	Annual ryegrass	0
190	95	3	Chickpea R.	Recent	TC	Residue	Pyroxasulfone	Cucumber	22
191	96	4	Chickpea R.	Recent	TC	Residue	Pyroxasulfone	Annual ryegrass	0
192	96	4	Chickpea R.	Recent	TC	Residue	Pyroxasulfone	Cucumber	18.75
193	97	1	Barley R.	Recent	TC	Residue	Pyroxasulfone	Annual ryegrass	0
194	97	1	Barley R.	Recent	TC	Residue	Pyroxasulfone	Cucumber	72.9412
195	98	2	Barley R.	Recent	TC	Residue	Pyroxasulfone	Annual ryegrass	0
196	98	2	Barley R.	Recent	TC	Residue	Pyroxasulfone	Cucumber	70
197	99	3	Barley R.	Recent	TC	Residue	Pyroxasulfone	Annual ryegrass	0
198	99	3	Barley R.	Recent	TC	Residue	Pyroxasulfone	Cucumber	76.0976
199	100	4	Barley R.	Recent	TC	Residue	Pyroxasulfone	Annual ryegrass	0
200	100	4	Barley R.	Recent	TC	Residue	Pyroxasulfone	Cucumber	81.5217
201	101	1	Wheat R.	Aged	TC	Residue	Pyroxasulfone	Annual ryegrass	0
202	101	1	Wheat R.	Aged	TC	Residue	Pyroxasulfone	Cucumber	55.8333
203	102	2	Wheat R.	Aged	TC	Residue	Pyroxasulfone	Annual ryegrass	0
204	102	2	Wheat R.	Aged	TC	Residue	Pyroxasulfone	Cucumber	56.0976
205	103	3	Wheat R.	Aged	TC	Residue	Pyroxasulfone	Annual ryegrass	0
206	103	3	Wheat R.	Aged	TC	Residue	Pyroxasulfone	Cucumber	68.9655
207	104	4	Wheat R.	Aged	TC	Residue	Pyroxasulfone	Annual ryegrass	0
208	104	4	Wheat R.	Aged	TC	Residue	Pyroxasulfone	Cucumber	61.1765
209	105	1	Canola R.	Aged	TC	Residue	Pyroxasulfone	Annual ryegrass	0
210	105	1	Canola R.	Aged	TC	Residue	Pyroxasulfone	Cucumber	43.681
211	106	2	Canola R.	Aged	TC	Residue	Pyroxasulfone	Annual ryegrass	0
212	106	2	Canola R.	Aged	TC	Residue	Pyroxasulfone	Cucumber	48.7179
213	107	3	Canola R.	Aged	TC	Residue	Pyroxasulfone	Annual ryegrass	0
214	107	3	Canola R.	Aged	TC	Residue	Pyroxasulfone	Cucumber	43.9394
215	108	4	Canola R.	Aged	TC	Residue	Pyroxasulfone	Annual ryegrass	0
216	108	4	Canola R.	Aged	TC	Residue	Pyroxasulfone	Cucumber	58.5714
217	109	1	Lupin R.	Aged	TC	Residue	Pyroxasulfone	Annual ryegrass	0
218	109	1	Lupin R.	Aged	TC	Residue	Pyroxasulfone	Cucumber	34.2
219	110	2	Lupin R.	Aged	TC	Residue	Pyroxasulfone	Annual ryegrass	0
220	110	2	Lupin R.	Aged	TC	Residue	Pyroxasulfone	Cucumber	36
221	111	3	Lupin R.	Aged	TC	Residue	Pyroxasulfone	Annual ryegrass	0
222	111	3	Lupin R.	Aged	TC	Residue	Pyroxasulfone	Cucumber	32.5714
223	112	4	Lupin R.	Aged	TC	Residue	Pyroxasulfone	Annual ryegrass	0
224	112	4	Lupin R.	Aged	TC	Residue	Pyroxasulfone	Cucumber	32.4074
225	113	1	Chickpea R.	Aged	TC	Residue	Pyroxasulfone	Annual ryegrass	0
226	113	1	Chickpea R.	Aged	TC	Residue	Pyroxasulfone	Cucumber	60.4444
227	114	2	Chickpea R.	Aged	TC	Residue	Pyroxasulfone	Annual ryegrass	0
228	114	2	Chickpea R.	Aged	TC	Residue	Pyroxasulfone	Cucumber	37.5
229	115	3	Chickpea R.	Aged	TC	Residue	Pyroxasulfone	Annual ryegrass	0
230	115	3	Chickpea R.	Aged	TC	Residue	Pyroxasulfone	Cucumber	57.0312
231	116	4	Chickpea R.	Aged	TC	Residue	Pyroxasulfone	Annual ryegrass	0
232	116	4	Chickpea R.	Aged	TC	Residue	Pyroxasulfone	Cucumber	81.8182
233	117	1	Barley R.	Aged	TC	Residue	Pyroxasulfone	Annual ryegrass	0
234	117	1	Barley R.	Aged	TC	Residue	Pyroxasulfone	Cucumber	68.9655
235	118	2	Barley R.	Aged	TC	Residue	Pyroxasulfone	Annual ryegrass	0
236	118	2	Barley R.	Aged	TC	Residue	Pyroxasulfone	Cucumber	69.3333
237	119	3	Barley R.	Aged	TC	Residue	Pyroxasulfone	Annual ryegrass	0
238	119	3	Barley R.	Aged	TC	Residue	Pyroxasulfone	Cucumber	70.2703
239	120	4	Barley R.	Aged	TC	Residue	Pyroxasulfone	Annual ryegrass	0
240	120	4	Barley R.	Aged	TC	Residue	Pyroxasulfone	Cucumber	63.8889
241	1	1	Wheat R.	Recent	Rainfall	Residue	Prosulfocarb	Annual ryegrass	0
242	1	1	Wheat R.	Recent	Rainfall	Residue	Prosulfocarb	Cucumber	51.7647
243	2	2	Wheat R.	Recent	Rainfall	Residue	Prosulfocarb	Annual ryegrass	0
244	2	2	Wheat R.	Recent	Rainfall	Residue	Prosulfocarb	Cucumber	45.3947
245	3	3	Wheat R.	Recent	Rainfall	Residue	Prosulfocarb	Annual ryegrass	0
246	3	3	Wheat R.	Recent	Rainfall	Residue	Prosulfocarb	Cucumber	51.0067
247	4	4	Wheat R.	Recent	Rainfall	Residue	Prosulfocarb	Annual ryegrass	0
248	4	4	Wheat R.	Recent	Rainfall	Residue	Prosulfocarb	Cucumber	43.7333
249	5	1	Canola R.	Recent	Rainfall	Residue	Prosulfocarb	Annual ryegrass	0
250	5	1	Canola R.	Recent	Rainfall	Residue	Prosulfocarb	Cucumber	57.6425
251	6	2	Canola R.	Recent	Rainfall	Residue	Prosulfocarb	Annual ryegrass	0
252	6	2	Canola R.	Recent	Rainfall	Residue	Prosulfocarb	Cucumber	68.4211
253	7	3	Canola R.	Recent	Rainfall	Residue	Prosulfocarb	Annual ryegrass	0
254	7	3	Canola R.	Recent	Rainfall	Residue	Prosulfocarb	Cucumber	67.0968
255	8	4	Canola R.	Recent	Rainfall	Residue	Prosulfocarb	Annual ryegrass	0
256	8	4	Canola R.	Recent	Rainfall	Residue	Prosulfocarb	Cucumber	76.9231
257	9	1	Lupin R.	Recent	Rainfall	Residue	Prosulfocarb	Annual ryegrass	6.70732
258	9	1	Lupin R.	Recent	Rainfall	Residue	Prosulfocarb	Cucumber	50
259	10	2	Lupin R.	Recent	Rainfall	Residue	Prosulfocarb	Annual ryegrass	0
260	10	2	Lupin R.	Recent	Rainfall	Residue	Prosulfocarb	Cucumber	29.4118
261	11	3	Lupin R.	Recent	Rainfall	Residue	Prosulfocarb	Annual ryegrass	0
262	11	3	Lupin R.	Recent	Rainfall	Residue	Prosulfocarb	Cucumber	41.4
263	12	4	Lupin R.	Recent	Rainfall	Residue	Prosulfocarb	Annual ryegrass	9.375
264	12	4	Lupin R.	Recent	Rainfall	Residue	Prosulfocarb	Cucumber	28.5714
265	13	1	Chickpea R.	Recent	Rainfall	Residue	Prosulfocarb	Annual ryegrass	15.3846
266	13	1	Chickpea R.	Recent	Rainfall	Residue	Prosulfocarb	Cucumber	45
267	14	2	Chickpea R.	Recent	Rainfall	Residue	Prosulfocarb	Annual ryegrass	0
268	14	2	Chickpea R.	Recent	Rainfall	Residue	Prosulfocarb	Cucumber	78.75
269	15	3	Chickpea R.	Recent	Rainfall	Residue	Prosulfocarb	Annual ryegrass	9.74359
270	15	3	Chickpea R.	Recent	Rainfall	Residue	Prosulfocarb	Cucumber	72.6
271	16	4	Chickpea R.	Recent	Rainfall	Residue	Prosulfocarb	Annual ryegrass	11.7949
272	16	4	Chickpea R.	Recent	Rainfall	Residue	Prosulfocarb	Cucumber	69
273	17	1	Barley R.	Recent	Rainfall	Residue	Prosulfocarb	Annual ryegrass	0
274	17	1	Barley R.	Recent	Rainfall	Residue	Prosulfocarb	Cucumber	60.5882
275	18	2	Barley R.	Recent	Rainfall	Residue	Prosulfocarb	Annual ryegrass	0
276	18	2	Barley R.	Recent	Rainfall	Residue	Prosulfocarb	Cucumber	61.9048
277	19	3	Barley R.	Recent	Rainfall	Residue	Prosulfocarb	Annual ryegrass	0
278	19	3	Barley R.	Recent	Rainfall	Residue	Prosulfocarb	Cucumber	55.4878
279	20	4	Barley R.	Recent	Rainfall	Residue	Prosulfocarb	Annual ryegrass	0
280	20	4	Barley R.	Recent	Rainfall	Residue	Prosulfocarb	Cucumber	60.3865
281	21	1	Wheat R.	Aged	Rainfall	Residue	Prosulfocarb	Annual ryegrass	0
282	21	1	Wheat R.	Aged	Rainfall	Residue	Prosulfocarb	Cucumber	40.625
283	22	2	Wheat R.	Aged	Rainfall	Residue	Prosulfocarb	Annual ryegrass	0
284	22	2	Wheat R.	Aged	Rainfall	Residue	Prosulfocarb	Cucumber	57.9268
285	23	3	Wheat R.	Aged	Rainfall	Residue	Prosulfocarb	Annual ryegrass	0
286	23	3	Wheat R.	Aged	Rainfall	Residue	Prosulfocarb	Cucumber	55.1724
287	24	4	Wheat R.	Aged	Rainfall	Residue	Prosulfocarb	Annual ryegrass	0
288	24	4	Wheat R.	Aged	Rainfall	Residue	Prosulfocarb	Cucumber	58.8235
289	25	1	Canola R.	Aged	Rainfall	Residue	Prosulfocarb	Annual ryegrass	10.7143
290	25	1	Canola R.	Aged	Rainfall	Residue	Prosulfocarb	Cucumber	35.3374
291	26	2	Canola R.	Aged	Rainfall	Residue	Prosulfocarb	Annual ryegrass	0
292	26	2	Canola R.	Aged	Rainfall	Residue	Prosulfocarb	Cucumber	43.5897
293	27	3	Canola R.	Aged	Rainfall	Residue	Prosulfocarb	Annual ryegrass	0
294	27	3	Canola R.	Aged	Rainfall	Residue	Prosulfocarb	Cucumber	39.3939
295	28	4	Canola R.	Aged	Rainfall	Residue	Prosulfocarb	Annual ryegrass	12.7119
296	28	4	Canola R.	Aged	Rainfall	Residue	Prosulfocarb	Cucumber	51.4286
297	29	1	Lupin R.	Aged	Rainfall	Residue	Prosulfocarb	Annual ryegrass	0
298	29	1	Lupin R.	Aged	Rainfall	Residue	Prosulfocarb	Cucumber	30
299	30	2	Lupin R.	Aged	Rainfall	Residue	Prosulfocarb	Annual ryegrass	0
300	30	2	Lupin R.	Aged	Rainfall	Residue	Prosulfocarb	Cucumber	23.25
301	31	3	Lupin R.	Aged	Rainfall	Residue	Prosulfocarb	Annual ryegrass	7.79221
302	31	3	Lupin R.	Aged	Rainfall	Residue	Prosulfocarb	Cucumber	21.1429
303	32	4	Lupin R.	Aged	Rainfall	Residue	Prosulfocarb	Annual ryegrass	0
304	32	4	Lupin R.	Aged	Rainfall	Residue	Prosulfocarb	Cucumber	27.7778
305	33	1	Chickpea R.	Aged	Rainfall	Residue	Prosulfocarb	Annual ryegrass	0
306	33	1	Chickpea R.	Aged	Rainfall	Residue	Prosulfocarb	Cucumber	55.1111
307	34	2	Chickpea R.	Aged	Rainfall	Residue	Prosulfocarb	Annual ryegrass	0
308	34	2	Chickpea R.	Aged	Rainfall	Residue	Prosulfocarb	Cucumber	54.375
309	35	3	Chickpea R.	Aged	Rainfall	Residue	Prosulfocarb	Annual ryegrass	6.57895
310	35	3	Chickpea R.	Aged	Rainfall	Residue	Prosulfocarb	Cucumber	73.125
311	36	4	Chickpea R.	Aged	Rainfall	Residue	Prosulfocarb	Annual ryegrass	8.54701
312	36	4	Chickpea R.	Aged	Rainfall	Residue	Prosulfocarb	Cucumber	65.6566
313	37	1	Barley R.	Aged	Rainfall	Residue	Prosulfocarb	Annual ryegrass	0
314	37	1	Barley R.	Aged	Rainfall	Residue	Prosulfocarb	Cucumber	66.2069
315	38	2	Barley R.	Aged	Rainfall	Residue	Prosulfocarb	Annual ryegrass	0
316	38	2	Barley R.	Aged	Rainfall	Residue	Prosulfocarb	Cucumber	61.3333
317	39	3	Barley R.	Aged	Rainfall	Residue	Prosulfocarb	Annual ryegrass	0
318	39	3	Barley R.	Aged	Rainfall	Residue	Prosulfocarb	Cucumber	64.8649
319	40	4	Barley R.	Aged	Rainfall	Residue	Prosulfocarb	Annual ryegrass	0
320	40	4	Barley R.	Aged	Rainfall	Residue	Prosulfocarb	Cucumber	61.1111
321	41	1	Wheat R.	Recent	UTC	Residue	Prosulfocarb	Annual ryegrass	100
322	41	1	Wheat R.	Recent	UTC	Residue	Prosulfocarb	Cucumber	100
323	42	2	Wheat R.	Recent	UTC	Residue	Prosulfocarb	Annual ryegrass	100
324	42	2	Wheat R.	Recent	UTC	Residue	Prosulfocarb	Cucumber	100
325	43	3	Wheat R.	Recent	UTC	Residue	Prosulfocarb	Annual ryegrass	100
326	43	3	Wheat R.	Recent	UTC	Residue	Prosulfocarb	Cucumber	100
327	44	4	Wheat R.	Recent	UTC	Residue	Prosulfocarb	Annual ryegrass	100
328	44	4	Wheat R.	Recent	UTC	Residue	Prosulfocarb	Cucumber	100
329	45	1	Canola R.	Recent	UTC	Residue	Prosulfocarb	Annual ryegrass	100
330	45	1	Canola R.	Recent	UTC	Residue	Prosulfocarb	Cucumber	100
331	46	2	Canola R.	Recent	UTC	Residue	Prosulfocarb	Annual ryegrass	100
332	46	2	Canola R.	Recent	UTC	Residue	Prosulfocarb	Cucumber	100
333	47	3	Canola R.	Recent	UTC	Residue	Prosulfocarb	Annual ryegrass	100
334	47	3	Canola R.	Recent	UTC	Residue	Prosulfocarb	Cucumber	100
335	48	4	Canola R.	Recent	UTC	Residue	Prosulfocarb	Annual ryegrass	100
336	48	4	Canola R.	Recent	UTC	Residue	Prosulfocarb	Cucumber	100
337	49	1	Lupin R.	Recent	UTC	Residue	Prosulfocarb	Annual ryegrass	100
338	49	1	Lupin R.	Recent	UTC	Residue	Prosulfocarb	Cucumber	100
339	50	2	Lupin R.	Recent	UTC	Residue	Prosulfocarb	Annual ryegrass	100
340	50	2	Lupin R.	Recent	UTC	Residue	Prosulfocarb	Cucumber	100
341	51	3	Lupin R.	Recent	UTC	Residue	Prosulfocarb	Annual ryegrass	100
342	51	3	Lupin R.	Recent	UTC	Residue	Prosulfocarb	Cucumber	100
343	52	4	Lupin R.	Recent	UTC	Residue	Prosulfocarb	Annual ryegrass	100
344	52	4	Lupin R.	Recent	UTC	Residue	Prosulfocarb	Cucumber	100
345	53	1	Chickpea R.	Recent	UTC	Residue	Prosulfocarb	Annual ryegrass	100
346	53	1	Chickpea R.	Recent	UTC	Residue	Prosulfocarb	Cucumber	100
347	54	2	Chickpea R.	Recent	UTC	Residue	Prosulfocarb	Annual ryegrass	100
348	54	2	Chickpea R.	Recent	UTC	Residue	Prosulfocarb	Cucumber	100
349	55	3	Chickpea R.	Recent	UTC	Residue	Prosulfocarb	Annual ryegrass	100
350	55	3	Chickpea R.	Recent	UTC	Residue	Prosulfocarb	Cucumber	100
351	56	4	Chickpea R.	Recent	UTC	Residue	Prosulfocarb	Annual ryegrass	100
352	56	4	Chickpea R.	Recent	UTC	Residue	Prosulfocarb	Cucumber	100
353	57	1	Barley R.	Recent	UTC	Residue	Prosulfocarb	Annual ryegrass	100
354	57	1	Barley R.	Recent	UTC	Residue	Prosulfocarb	Cucumber	100
355	58	2	Barley R.	Recent	UTC	Residue	Prosulfocarb	Annual ryegrass	100
356	58	2	Barley R.	Recent	UTC	Residue	Prosulfocarb	Cucumber	100
357	59	3	Barley R.	Recent	UTC	Residue	Prosulfocarb	Annual ryegrass	100
358	59	3	Barley R.	Recent	UTC	Residue	Prosulfocarb	Cucumber	100
359	60	4	Barley R.	Recent	UTC	Residue	Prosulfocarb	Annual ryegrass	100
360	60	4	Barley R.	Recent	UTC	Residue	Prosulfocarb	Cucumber	100
361	61	1	Wheat R.	Aged	UTC	Residue	Prosulfocarb	Annual ryegrass	100
362	61	1	Wheat R.	Aged	UTC	Residue	Prosulfocarb	Cucumber	100
363	62	2	Wheat R.	Aged	UTC	Residue	Prosulfocarb	Annual ryegrass	100
364	62	2	Wheat R.	Aged	UTC	Residue	Prosulfocarb	Cucumber	100
365	63	3	Wheat R.	Aged	UTC	Residue	Prosulfocarb	Annual ryegrass	100
366	63	3	Wheat R.	Aged	UTC	Residue	Prosulfocarb	Cucumber	100
367	64	4	Wheat R.	Aged	UTC	Residue	Prosulfocarb	Annual ryegrass	100
368	64	4	Wheat R.	Aged	UTC	Residue	Prosulfocarb	Cucumber	100
369	65	1	Canola R.	Aged	UTC	Residue	Prosulfocarb	Annual ryegrass	100
370	65	1	Canola R.	Aged	UTC	Residue	Prosulfocarb	Cucumber	100
371	66	2	Canola R.	Aged	UTC	Residue	Prosulfocarb	Annual ryegrass	100
372	66	2	Canola R.	Aged	UTC	Residue	Prosulfocarb	Cucumber	100
373	67	3	Canola R.	Aged	UTC	Residue	Prosulfocarb	Annual ryegrass	100
374	67	3	Canola R.	Aged	UTC	Residue	Prosulfocarb	Cucumber	100
375	68	4	Canola R.	Aged	UTC	Residue	Prosulfocarb	Annual ryegrass	100
376	68	4	Canola R.	Aged	UTC	Residue	Prosulfocarb	Cucumber	100
377	69	1	Lupin R.	Aged	UTC	Residue	Prosulfocarb	Annual ryegrass	100
378	69	1	Lupin R.	Aged	UTC	Residue	Prosulfocarb	Cucumber	100
379	70	2	Lupin R.	Aged	UTC	Residue	Prosulfocarb	Annual ryegrass	100
380	70	2	Lupin R.	Aged	UTC	Residue	Prosulfocarb	Cucumber	100
381	71	3	Lupin R.	Aged	UTC	Residue	Prosulfocarb	Annual ryegrass	100
382	71	3	Lupin R.	Aged	UTC	Residue	Prosulfocarb	Cucumber	100
383	72	4	Lupin R.	Aged	UTC	Residue	Prosulfocarb	Annual ryegrass	100
384	72	4	Lupin R.	Aged	UTC	Residue	Prosulfocarb	Cucumber	100
385	73	1	Chickpea R.	Aged	UTC	Residue	Prosulfocarb	Annual ryegrass	100
386	73	1	Chickpea R.	Aged	UTC	Residue	Prosulfocarb	Cucumber	100
387	74	2	Chickpea R.	Aged	UTC	Residue	Prosulfocarb	Annual ryegrass	100
388	74	2	Chickpea R.	Aged	UTC	Residue	Prosulfocarb	Cucumber	100
389	75	3	Chickpea R.	Aged	UTC	Residue	Prosulfocarb	Annual ryegrass	100
390	75	3	Chickpea R.	Aged	UTC	Residue	Prosulfocarb	Cucumber	100
391	76	4	Chickpea R.	Aged	UTC	Residue	Prosulfocarb	Annual ryegrass	100
392	76	4	Chickpea R.	Aged	UTC	Residue	Prosulfocarb	Cucumber	100
393	77	1	Barley R.	Aged	UTC	Residue	Prosulfocarb	Annual ryegrass	100
394	77	1	Barley R.	Aged	UTC	Residue	Prosulfocarb	Cucumber	100
395	78	2	Barley R.	Aged	UTC	Residue	Prosulfocarb	Annual ryegrass	100
396	78	2	Barley R.	Aged	UTC	Residue	Prosulfocarb	Cucumber	100
397	79	3	Barley R.	Aged	UTC	Residue	Prosulfocarb	Annual ryegrass	100
398	79	3	Barley R.	Aged	UTC	Residue	Prosulfocarb	Cucumber	100
399	80	4	Barley R.	Aged	UTC	Residue	Prosulfocarb	Annual ryegrass	100
400	80	4	Barley R.	Aged	UTC	Residue	Prosulfocarb	Cucumber	100
401	81	1	Wheat R.	Recent	TC	Residue	Prosulfocarb	Annual ryegrass	8.11268
402	81	1	Wheat R.	Recent	TC	Residue	Prosulfocarb	Cucumber	33.8824
403	82	2	Wheat R.	Recent	TC	Residue	Prosulfocarb	Annual ryegrass	0
404	82	2	Wheat R.	Recent	TC	Residue	Prosulfocarb	Cucumber	36.1842
405	83	3	Wheat R.	Recent	TC	Residue	Prosulfocarb	Annual ryegrass	8.48485
406	83	3	Wheat R.	Recent	TC	Residue	Prosulfocarb	Cucumber	40.2685
407	84	4	Wheat R.	Recent	TC	Residue	Prosulfocarb	Annual ryegrass	5.49451
408	84	4	Wheat R.	Recent	TC	Residue	Prosulfocarb	Cucumber	42.6667
409	85	1	Canola R.	Recent	TC	Residue	Prosulfocarb	Annual ryegrass	6.81818
410	85	1	Canola R.	Recent	TC	Residue	Prosulfocarb	Cucumber	39.8964
411	86	2	Canola R.	Recent	TC	Residue	Prosulfocarb	Annual ryegrass	0
412	86	2	Canola R.	Recent	TC	Residue	Prosulfocarb	Cucumber	66.4474
413	87	3	Canola R.	Recent	TC	Residue	Prosulfocarb	Annual ryegrass	0
414	87	3	Canola R.	Recent	TC	Residue	Prosulfocarb	Cucumber	59.871
415	88	4	Canola R.	Recent	TC	Residue	Prosulfocarb	Annual ryegrass	0
416	88	4	Canola R.	Recent	TC	Residue	Prosulfocarb	Cucumber	73.8462
417	89	1	Lupin R.	Recent	TC	Residue	Prosulfocarb	Annual ryegrass	0
418	89	1	Lupin R.	Recent	TC	Residue	Prosulfocarb	Cucumber	21.7143
419	90	2	Lupin R.	Recent	TC	Residue	Prosulfocarb	Annual ryegrass	0
420	90	2	Lupin R.	Recent	TC	Residue	Prosulfocarb	Cucumber	20.5882
421	91	3	Lupin R.	Recent	TC	Residue	Prosulfocarb	Annual ryegrass	0
422	91	3	Lupin R.	Recent	TC	Residue	Prosulfocarb	Cucumber	35.4
423	92	4	Lupin R.	Recent	TC	Residue	Prosulfocarb	Annual ryegrass	0
424	92	4	Lupin R.	Recent	TC	Residue	Prosulfocarb	Cucumber	20
425	93	1	Chickpea R.	Recent	TC	Residue	Prosulfocarb	Annual ryegrass	0
426	93	1	Chickpea R.	Recent	TC	Residue	Prosulfocarb	Cucumber	17.25
427	94	2	Chickpea R.	Recent	TC	Residue	Prosulfocarb	Annual ryegrass	0
428	94	2	Chickpea R.	Recent	TC	Residue	Prosulfocarb	Cucumber	17.4
429	95	3	Chickpea R.	Recent	TC	Residue	Prosulfocarb	Annual ryegrass	0
430	95	3	Chickpea R.	Recent	TC	Residue	Prosulfocarb	Cucumber	15.75
431	96	4	Chickpea R.	Recent	TC	Residue	Prosulfocarb	Annual ryegrass	0
432	96	4	Chickpea R.	Recent	TC	Residue	Prosulfocarb	Cucumber	15.75
433	97	1	Barley R.	Recent	TC	Residue	Prosulfocarb	Annual ryegrass	0
434	97	1	Barley R.	Recent	TC	Residue	Prosulfocarb	Cucumber	54.1176
435	98	2	Barley R.	Recent	TC	Residue	Prosulfocarb	Annual ryegrass	7.73196
436	98	2	Barley R.	Recent	TC	Residue	Prosulfocarb	Cucumber	50
437	99	3	Barley R.	Recent	TC	Residue	Prosulfocarb	Annual ryegrass	0
438	99	3	Barley R.	Recent	TC	Residue	Prosulfocarb	Cucumber	60.9756
439	100	4	Barley R.	Recent	TC	Residue	Prosulfocarb	Annual ryegrass	0
440	100	4	Barley R.	Recent	TC	Residue	Prosulfocarb	Cucumber	55.5556
441	101	1	Wheat R.	Aged	TC	Residue	Prosulfocarb	Annual ryegrass	0
442	101	1	Wheat R.	Aged	TC	Residue	Prosulfocarb	Cucumber	48.125
443	102	2	Wheat R.	Aged	TC	Residue	Prosulfocarb	Annual ryegrass	0
444	102	2	Wheat R.	Aged	TC	Residue	Prosulfocarb	Cucumber	41.9512
445	103	3	Wheat R.	Aged	TC	Residue	Prosulfocarb	Annual ryegrass	0
446	103	3	Wheat R.	Aged	TC	Residue	Prosulfocarb	Cucumber	56.2759
447	104	4	Wheat R.	Aged	TC	Residue	Prosulfocarb	Annual ryegrass	0
448	104	4	Wheat R.	Aged	TC	Residue	Prosulfocarb	Cucumber	53.3333
449	105	1	Canola R.	Aged	TC	Residue	Prosulfocarb	Annual ryegrass	0
450	105	1	Canola R.	Aged	TC	Residue	Prosulfocarb	Cucumber	36.8098
451	106	2	Canola R.	Aged	TC	Residue	Prosulfocarb	Annual ryegrass	0
452	106	2	Canola R.	Aged	TC	Residue	Prosulfocarb	Cucumber	34.8718
453	107	3	Canola R.	Aged	TC	Residue	Prosulfocarb	Annual ryegrass	0
454	107	3	Canola R.	Aged	TC	Residue	Prosulfocarb	Cucumber	35.3535
455	108	4	Canola R.	Aged	TC	Residue	Prosulfocarb	Annual ryegrass	0
456	108	4	Canola R.	Aged	TC	Residue	Prosulfocarb	Cucumber	41.1429
457	109	1	Lupin R.	Aged	TC	Residue	Prosulfocarb	Annual ryegrass	0
458	109	1	Lupin R.	Aged	TC	Residue	Prosulfocarb	Cucumber	20
459	110	2	Lupin R.	Aged	TC	Residue	Prosulfocarb	Annual ryegrass	0
460	110	2	Lupin R.	Aged	TC	Residue	Prosulfocarb	Cucumber	26.4
461	111	3	Lupin R.	Aged	TC	Residue	Prosulfocarb	Annual ryegrass	0
462	111	3	Lupin R.	Aged	TC	Residue	Prosulfocarb	Cucumber	30
463	112	4	Lupin R.	Aged	TC	Residue	Prosulfocarb	Annual ryegrass	0
464	112	4	Lupin R.	Aged	TC	Residue	Prosulfocarb	Cucumber	12.963
465	113	1	Chickpea R.	Aged	TC	Residue	Prosulfocarb	Annual ryegrass	0
466	113	1	Chickpea R.	Aged	TC	Residue	Prosulfocarb	Cucumber	30.3704
467	114	2	Chickpea R.	Aged	TC	Residue	Prosulfocarb	Annual ryegrass	0
468	114	2	Chickpea R.	Aged	TC	Residue	Prosulfocarb	Cucumber	37.5
469	115	3	Chickpea R.	Aged	TC	Residue	Prosulfocarb	Annual ryegrass	0
470	115	3	Chickpea R.	Aged	TC	Residue	Prosulfocarb	Cucumber	35
471	116	4	Chickpea R.	Aged	TC	Residue	Prosulfocarb	Annual ryegrass	0
472	116	4	Chickpea R.	Aged	TC	Residue	Prosulfocarb	Cucumber	48.4848
473	117	1	Barley R.	Aged	TC	Residue	Prosulfocarb	Annual ryegrass	0
474	117	1	Barley R.	Aged	TC	Residue	Prosulfocarb	Cucumber	44.1379
475	118	2	Barley R.	Aged	TC	Residue	Prosulfocarb	Annual ryegrass	0
476	118	2	Barley R.	Aged	TC	Residue	Prosulfocarb	Cucumber	49.6
477	119	3	Barley R.	Aged	TC	Residue	Prosulfocarb	Annual ryegrass	0
478	119	3	Barley R.	Aged	TC	Residue	Prosulfocarb	Cucumber	54.0541
479	120	4	Barley R.	Aged	TC	Residue	Prosulfocarb	Annual ryegrass	0
480	120	4	Barley R.	Aged	TC	Residue	Prosulfocarb	Cucumber	48.8889
481	1	1	Wheat R.	Recent	Rainfall	Residue	Trifluralin	Annual ryegrass	0
482	1	1	Wheat R.	Recent	Rainfall	Residue	Trifluralin	Cucumber	66.3529
483	2	2	Wheat R.	Recent	Rainfall	Residue	Trifluralin	Annual ryegrass	0
484	2	2	Wheat R.	Recent	Rainfall	Residue	Trifluralin	Cucumber	71.5789
485	3	3	Wheat R.	Recent	Rainfall	Residue	Trifluralin	Annual ryegrass	0
486	3	3	Wheat R.	Recent	Rainfall	Residue	Trifluralin	Cucumber	74.3624
487	4	4	Wheat R.	Recent	Rainfall	Residue	Trifluralin	Annual ryegrass	0
488	4	4	Wheat R.	Recent	Rainfall	Residue	Trifluralin	Cucumber	77.8667
489	5	1	Canola R.	Recent	Rainfall	Residue	Trifluralin	Annual ryegrass	0
490	5	1	Canola R.	Recent	Rainfall	Residue	Trifluralin	Cucumber	59.5855
491	6	2	Canola R.	Recent	Rainfall	Residue	Trifluralin	Annual ryegrass	0
492	6	2	Canola R.	Recent	Rainfall	Residue	Trifluralin	Cucumber	57.8947
493	7	3	Canola R.	Recent	Rainfall	Residue	Trifluralin	Annual ryegrass	0
494	7	3	Canola R.	Recent	Rainfall	Residue	Trifluralin	Cucumber	58.0645
495	8	4	Canola R.	Recent	Rainfall	Residue	Trifluralin	Annual ryegrass	0
496	8	4	Canola R.	Recent	Rainfall	Residue	Trifluralin	Cucumber	73.8462
497	9	1	Lupin R.	Recent	Rainfall	Residue	Trifluralin	Annual ryegrass	0
498	9	1	Lupin R.	Recent	Rainfall	Residue	Trifluralin	Cucumber	28.5714
499	10	2	Lupin R.	Recent	Rainfall	Residue	Trifluralin	Annual ryegrass	9.61538
500	10	2	Lupin R.	Recent	Rainfall	Residue	Trifluralin	Cucumber	47.7941
501	11	3	Lupin R.	Recent	Rainfall	Residue	Trifluralin	Annual ryegrass	33.7838
502	11	3	Lupin R.	Recent	Rainfall	Residue	Trifluralin	Cucumber	45
503	12	4	Lupin R.	Recent	Rainfall	Residue	Trifluralin	Annual ryegrass	23.4375
504	12	4	Lupin R.	Recent	Rainfall	Residue	Trifluralin	Cucumber	45.7143
505	13	1	Chickpea R.	Recent	Rainfall	Residue	Trifluralin	Annual ryegrass	48.7179
506	13	1	Chickpea R.	Recent	Rainfall	Residue	Trifluralin	Cucumber	63.75
507	14	2	Chickpea R.	Recent	Rainfall	Residue	Trifluralin	Annual ryegrass	61.5385
508	14	2	Chickpea R.	Recent	Rainfall	Residue	Trifluralin	Cucumber	61.2
509	15	3	Chickpea R.	Recent	Rainfall	Residue	Trifluralin	Annual ryegrass	46.1538
510	15	3	Chickpea R.	Recent	Rainfall	Residue	Trifluralin	Cucumber	33.75
511	16	4	Chickpea R.	Recent	Rainfall	Residue	Trifluralin	Annual ryegrass	56.4103
512	16	4	Chickpea R.	Recent	Rainfall	Residue	Trifluralin	Cucumber	62.25
513	17	1	Barley R.	Recent	Rainfall	Residue	Trifluralin	Annual ryegrass	0
514	17	1	Barley R.	Recent	Rainfall	Residue	Trifluralin	Cucumber	65.8824
515	18	2	Barley R.	Recent	Rainfall	Residue	Trifluralin	Annual ryegrass	0
516	18	2	Barley R.	Recent	Rainfall	Residue	Trifluralin	Cucumber	64.2857
517	19	3	Barley R.	Recent	Rainfall	Residue	Trifluralin	Annual ryegrass	0
518	19	3	Barley R.	Recent	Rainfall	Residue	Trifluralin	Cucumber	67.0732
519	20	4	Barley R.	Recent	Rainfall	Residue	Trifluralin	Annual ryegrass	0
520	20	4	Barley R.	Recent	Rainfall	Residue	Trifluralin	Cucumber	70.0483
521	21	1	Wheat R.	Aged	Rainfall	Residue	Trifluralin	Annual ryegrass	0
522	21	1	Wheat R.	Aged	Rainfall	Residue	Trifluralin	Cucumber	61.25
523	22	2	Wheat R.	Aged	Rainfall	Residue	Trifluralin	Annual ryegrass	0
524	22	2	Wheat R.	Aged	Rainfall	Residue	Trifluralin	Cucumber	57.3171
525	23	3	Wheat R.	Aged	Rainfall	Residue	Trifluralin	Annual ryegrass	0
526	23	3	Wheat R.	Aged	Rainfall	Residue	Trifluralin	Cucumber	66.2069
527	24	4	Wheat R.	Aged	Rainfall	Residue	Trifluralin	Annual ryegrass	0
528	24	4	Wheat R.	Aged	Rainfall	Residue	Trifluralin	Cucumber	66.6667
529	25	1	Canola R.	Aged	Rainfall	Residue	Trifluralin	Annual ryegrass	10.7143
530	25	1	Canola R.	Aged	Rainfall	Residue	Trifluralin	Cucumber	17.1779
531	26	2	Canola R.	Aged	Rainfall	Residue	Trifluralin	Annual ryegrass	13.5135
532	26	2	Canola R.	Aged	Rainfall	Residue	Trifluralin	Cucumber	29.4872
533	27	3	Canola R.	Aged	Rainfall	Residue	Trifluralin	Annual ryegrass	13.5135
534	27	3	Canola R.	Aged	Rainfall	Residue	Trifluralin	Cucumber	45.4545
535	28	4	Canola R.	Aged	Rainfall	Residue	Trifluralin	Annual ryegrass	0
536	28	4	Canola R.	Aged	Rainfall	Residue	Trifluralin	Cucumber	40.5714
537	29	1	Lupin R.	Aged	Rainfall	Residue	Trifluralin	Annual ryegrass	29.8851
538	29	1	Lupin R.	Aged	Rainfall	Residue	Trifluralin	Cucumber	36
539	30	2	Lupin R.	Aged	Rainfall	Residue	Trifluralin	Annual ryegrass	35.4167
540	30	2	Lupin R.	Aged	Rainfall	Residue	Trifluralin	Cucumber	33.75
541	31	3	Lupin R.	Aged	Rainfall	Residue	Trifluralin	Annual ryegrass	23.3766
542	31	3	Lupin R.	Aged	Rainfall	Residue	Trifluralin	Cucumber	32.1429
543	32	4	Lupin R.	Aged	Rainfall	Residue	Trifluralin	Annual ryegrass	0
544	32	4	Lupin R.	Aged	Rainfall	Residue	Trifluralin	Cucumber	39.8148
545	33	1	Chickpea R.	Aged	Rainfall	Residue	Trifluralin	Annual ryegrass	32.5203
546	33	1	Chickpea R.	Aged	Rainfall	Residue	Trifluralin	Cucumber	62.2222
547	34	2	Chickpea R.	Aged	Rainfall	Residue	Trifluralin	Annual ryegrass	15.5039
548	34	2	Chickpea R.	Aged	Rainfall	Residue	Trifluralin	Cucumber	84.375
549	35	3	Chickpea R.	Aged	Rainfall	Residue	Trifluralin	Annual ryegrass	19.7368
550	35	3	Chickpea R.	Aged	Rainfall	Residue	Trifluralin	Cucumber	61.25
551	36	4	Chickpea R.	Aged	Rainfall	Residue	Trifluralin	Annual ryegrass	55.5556
552	36	4	Chickpea R.	Aged	Rainfall	Residue	Trifluralin	Cucumber	90.9091
553	37	1	Barley R.	Aged	Rainfall	Residue	Trifluralin	Annual ryegrass	0
554	37	1	Barley R.	Aged	Rainfall	Residue	Trifluralin	Cucumber	77.931
555	38	2	Barley R.	Aged	Rainfall	Residue	Trifluralin	Annual ryegrass	0
556	38	2	Barley R.	Aged	Rainfall	Residue	Trifluralin	Cucumber	72.6667
557	39	3	Barley R.	Aged	Rainfall	Residue	Trifluralin	Annual ryegrass	0
558	39	3	Barley R.	Aged	Rainfall	Residue	Trifluralin	Cucumber	75
559	40	4	Barley R.	Aged	Rainfall	Residue	Trifluralin	Annual ryegrass	0
560	40	4	Barley R.	Aged	Rainfall	Residue	Trifluralin	Cucumber	81.25
561	41	1	Wheat R.	Recent	UTC	Residue	Trifluralin	Annual ryegrass	100
562	41	1	Wheat R.	Recent	UTC	Residue	Trifluralin	Cucumber	100
563	42	2	Wheat R.	Recent	UTC	Residue	Trifluralin	Annual ryegrass	100
564	42	2	Wheat R.	Recent	UTC	Residue	Trifluralin	Cucumber	100
565	43	3	Wheat R.	Recent	UTC	Residue	Trifluralin	Annual ryegrass	100
566	43	3	Wheat R.	Recent	UTC	Residue	Trifluralin	Cucumber	100
567	44	4	Wheat R.	Recent	UTC	Residue	Trifluralin	Annual ryegrass	100
568	44	4	Wheat R.	Recent	UTC	Residue	Trifluralin	Cucumber	100
569	45	1	Canola R.	Recent	UTC	Residue	Trifluralin	Annual ryegrass	100
570	45	1	Canola R.	Recent	UTC	Residue	Trifluralin	Cucumber	100
571	46	2	Canola R.	Recent	UTC	Residue	Trifluralin	Annual ryegrass	100
572	46	2	Canola R.	Recent	UTC	Residue	Trifluralin	Cucumber	100
573	47	3	Canola R.	Recent	UTC	Residue	Trifluralin	Annual ryegrass	100
574	47	3	Canola R.	Recent	UTC	Residue	Trifluralin	Cucumber	100
575	48	4	Canola R.	Recent	UTC	Residue	Trifluralin	Annual ryegrass	100
576	48	4	Canola R.	Recent	UTC	Residue	Trifluralin	Cucumber	100
577	49	1	Lupin R.	Recent	UTC	Residue	Trifluralin	Annual ryegrass	100
578	49	1	Lupin R.	Recent	UTC	Residue	Trifluralin	Cucumber	100
579	50	2	Lupin R.	Recent	UTC	Residue	Trifluralin	Annual ryegrass	100
580	50	2	Lupin R.	Recent	UTC	Residue	Trifluralin	Cucumber	100
581	51	3	Lupin R.	Recent	UTC	Residue	Trifluralin	Annual ryegrass	100
582	51	3	Lupin R.	Recent	UTC	Residue	Trifluralin	Cucumber	100
583	52	4	Lupin R.	Recent	UTC	Residue	Trifluralin	Annual ryegrass	100
584	52	4	Lupin R.	Recent	UTC	Residue	Trifluralin	Cucumber	100
585	53	1	Chickpea R.	Recent	UTC	Residue	Trifluralin	Annual ryegrass	100
586	53	1	Chickpea R.	Recent	UTC	Residue	Trifluralin	Cucumber	100
587	54	2	Chickpea R.	Recent	UTC	Residue	Trifluralin	Annual ryegrass	100
588	54	2	Chickpea R.	Recent	UTC	Residue	Trifluralin	Cucumber	100
589	55	3	Chickpea R.	Recent	UTC	Residue	Trifluralin	Annual ryegrass	100
590	55	3	Chickpea R.	Recent	UTC	Residue	Trifluralin	Cucumber	100
591	56	4	Chickpea R.	Recent	UTC	Residue	Trifluralin	Annual ryegrass	100
592	56	4	Chickpea R.	Recent	UTC	Residue	Trifluralin	Cucumber	100
593	57	1	Barley R.	Recent	UTC	Residue	Trifluralin	Annual ryegrass	100
594	57	1	Barley R.	Recent	UTC	Residue	Trifluralin	Cucumber	100
595	58	2	Barley R.	Recent	UTC	Residue	Trifluralin	Annual ryegrass	100
596	58	2	Barley R.	Recent	UTC	Residue	Trifluralin	Cucumber	100
597	59	3	Barley R.	Recent	UTC	Residue	Trifluralin	Annual ryegrass	100
598	59	3	Barley R.	Recent	UTC	Residue	Trifluralin	Cucumber	100
599	60	4	Barley R.	Recent	UTC	Residue	Trifluralin	Annual ryegrass	100
600	60	4	Barley R.	Recent	UTC	Residue	Trifluralin	Cucumber	100
601	61	1	Wheat R.	Aged	UTC	Residue	Trifluralin	Annual ryegrass	100
602	61	1	Wheat R.	Aged	UTC	Residue	Trifluralin	Cucumber	100
603	62	2	Wheat R.	Aged	UTC	Residue	Trifluralin	Annual ryegrass	100
604	62	2	Wheat R.	Aged	UTC	Residue	Trifluralin	Cucumber	100
605	63	3	Wheat R.	Aged	UTC	Residue	Trifluralin	Annual ryegrass	100
606	63	3	Wheat R.	Aged	UTC	Residue	Trifluralin	Cucumber	100
607	64	4	Wheat R.	Aged	UTC	Residue	Trifluralin	Annual ryegrass	100
608	64	4	Wheat R.	Aged	UTC	Residue	Trifluralin	Cucumber	100
609	65	1	Canola R.	Aged	UTC	Residue	Trifluralin	Annual ryegrass	100
610	65	1	Canola R.	Aged	UTC	Residue	Trifluralin	Cucumber	100
611	66	2	Canola R.	Aged	UTC	Residue	Trifluralin	Annual ryegrass	100
612	66	2	Canola R.	Aged	UTC	Residue	Trifluralin	Cucumber	100
613	67	3	Canola R.	Aged	UTC	Residue	Trifluralin	Annual ryegrass	100
614	67	3	Canola R.	Aged	UTC	Residue	Trifluralin	Cucumber	100
615	68	4	Canola R.	Aged	UTC	Residue	Trifluralin	Annual ryegrass	100
616	68	4	Canola R.	Aged	UTC	Residue	Trifluralin	Cucumber	100
617	69	1	Lupin R.	Aged	UTC	Residue	Trifluralin	Annual ryegrass	100
618	69	1	Lupin R.	Aged	UTC	Residue	Trifluralin	Cucumber	100
619	70	2	Lupin R.	Aged	UTC	Residue	Trifluralin	Annual ryegrass	100
620	70	2	Lupin R.	Aged	UTC	Residue	Trifluralin	Cucumber	100
621	71	3	Lupin R.	Aged	UTC	Residue	Trifluralin	Annual ryegrass	100
622	71	3	Lupin R.	Aged	UTC	Residue	Trifluralin	Cucumber	100
623	72	4	Lupin R.	Aged	UTC	Residue	Trifluralin	Annual ryegrass	100
624	72	4	Lupin R.	Aged	UTC	Residue	Trifluralin	Cucumber	100
625	73	1	Chickpea R.	Aged	UTC	Residue	Trifluralin	Annual ryegrass	100
626	73	1	Chickpea R.	Aged	UTC	Residue	Trifluralin	Cucumber	100
627	74	2	Chickpea R.	Aged	UTC	Residue	Trifluralin	Annual ryegrass	100
628	74	2	Chickpea R.	Aged	UTC	Residue	Trifluralin	Cucumber	100
629	75	3	Chickpea R.	Aged	UTC	Residue	Trifluralin	Annual ryegrass	100
630	75	3	Chickpea R.	Aged	UTC	Residue	Trifluralin	Cucumber	100
631	76	4	Chickpea R.	Aged	UTC	Residue	Trifluralin	Annual ryegrass	100
632	76	4	Chickpea R.	Aged	UTC	Residue	Trifluralin	Cucumber	100
633	77	1	Barley R.	Aged	UTC	Residue	Trifluralin	Annual ryegrass	100
634	77	1	Barley R.	Aged	UTC	Residue	Trifluralin	Cucumber	100
635	78	2	Barley R.	Aged	UTC	Residue	Trifluralin	Annual ryegrass	100
636	78	2	Barley R.	Aged	UTC	Residue	Trifluralin	Cucumber	100
637	79	3	Barley R.	Aged	UTC	Residue	Trifluralin	Annual ryegrass	100
638	79	3	Barley R.	Aged	UTC	Residue	Trifluralin	Cucumber	100
639	80	4	Barley R.	Aged	UTC	Residue	Trifluralin	Annual ryegrass	100
640	80	4	Barley R.	Aged	UTC	Residue	Trifluralin	Cucumber	100
641	81	1	Wheat R.	Recent	TC	Residue	Trifluralin	Annual ryegrass	0
642	81	1	Wheat R.	Recent	TC	Residue	Trifluralin	Cucumber	46.1176
643	82	2	Wheat R.	Recent	TC	Residue	Trifluralin	Annual ryegrass	0
644	82	2	Wheat R.	Recent	TC	Residue	Trifluralin	Cucumber	56.8421
645	83	3	Wheat R.	Recent	TC	Residue	Trifluralin	Annual ryegrass	0
646	83	3	Wheat R.	Recent	TC	Residue	Trifluralin	Cucumber	55.481
647	84	4	Wheat R.	Recent	TC	Residue	Trifluralin	Annual ryegrass	0
648	84	4	Wheat R.	Recent	TC	Residue	Trifluralin	Cucumber	60
649	85	1	Canola R.	Recent	TC	Residue	Trifluralin	Annual ryegrass	0
650	85	1	Canola R.	Recent	TC	Residue	Trifluralin	Cucumber	57.8584
651	86	2	Canola R.	Recent	TC	Residue	Trifluralin	Annual ryegrass	0
652	86	2	Canola R.	Recent	TC	Residue	Trifluralin	Cucumber	55.2632
653	87	3	Canola R.	Recent	TC	Residue	Trifluralin	Annual ryegrass	0
654	87	3	Canola R.	Recent	TC	Residue	Trifluralin	Cucumber	51.6129
655	88	4	Canola R.	Recent	TC	Residue	Trifluralin	Annual ryegrass	0
656	88	4	Canola R.	Recent	TC	Residue	Trifluralin	Cucumber	66.4615
657	89	1	Lupin R.	Recent	TC	Residue	Trifluralin	Annual ryegrass	0
658	89	1	Lupin R.	Recent	TC	Residue	Trifluralin	Cucumber	17.8571
659	90	2	Lupin R.	Recent	TC	Residue	Trifluralin	Annual ryegrass	38.4615
660	90	2	Lupin R.	Recent	TC	Residue	Trifluralin	Cucumber	19.6078
661	91	3	Lupin R.	Recent	TC	Residue	Trifluralin	Annual ryegrass	13.5135
662	91	3	Lupin R.	Recent	TC	Residue	Trifluralin	Cucumber	30.6
663	92	4	Lupin R.	Recent	TC	Residue	Trifluralin	Annual ryegrass	0
664	92	4	Lupin R.	Recent	TC	Residue	Trifluralin	Cucumber	20
665	93	1	Chickpea R.	Recent	TC	Residue	Trifluralin	Annual ryegrass	0
666	93	1	Chickpea R.	Recent	TC	Residue	Trifluralin	Cucumber	40.2
667	94	2	Chickpea R.	Recent	TC	Residue	Trifluralin	Annual ryegrass	0
668	94	2	Chickpea R.	Recent	TC	Residue	Trifluralin	Cucumber	30.75
669	95	3	Chickpea R.	Recent	TC	Residue	Trifluralin	Annual ryegrass	0
670	95	3	Chickpea R.	Recent	TC	Residue	Trifluralin	Cucumber	42
671	96	4	Chickpea R.	Recent	TC	Residue	Trifluralin	Annual ryegrass	0
672	96	4	Chickpea R.	Recent	TC	Residue	Trifluralin	Cucumber	35.25
673	97	1	Barley R.	Recent	TC	Residue	Trifluralin	Annual ryegrass	0
674	97	1	Barley R.	Recent	TC	Residue	Trifluralin	Cucumber	52.9412
675	98	2	Barley R.	Recent	TC	Residue	Trifluralin	Annual ryegrass	0
676	98	2	Barley R.	Recent	TC	Residue	Trifluralin	Cucumber	54.7619
677	99	3	Barley R.	Recent	TC	Residue	Trifluralin	Annual ryegrass	0
678	99	3	Barley R.	Recent	TC	Residue	Trifluralin	Cucumber	54.878
679	100	4	Barley R.	Recent	TC	Residue	Trifluralin	Annual ryegrass	0
680	100	4	Barley R.	Recent	TC	Residue	Trifluralin	Cucumber	55.5556
681	101	1	Wheat R.	Aged	TC	Residue	Trifluralin	Annual ryegrass	0
682	101	1	Wheat R.	Aged	TC	Residue	Trifluralin	Cucumber	53
683	102	2	Wheat R.	Aged	TC	Residue	Trifluralin	Annual ryegrass	0
684	102	2	Wheat R.	Aged	TC	Residue	Trifluralin	Cucumber	48.7805
685	103	3	Wheat R.	Aged	TC	Residue	Trifluralin	Annual ryegrass	21.5556
686	103	3	Wheat R.	Aged	TC	Residue	Trifluralin	Cucumber	61.3793
687	104	4	Wheat R.	Aged	TC	Residue	Trifluralin	Annual ryegrass	0
688	104	4	Wheat R.	Aged	TC	Residue	Trifluralin	Cucumber	55.5556
689	105	1	Canola R.	Aged	TC	Residue	Trifluralin	Annual ryegrass	11.4286
690	105	1	Canola R.	Aged	TC	Residue	Trifluralin	Cucumber	35.3374
691	106	2	Canola R.	Aged	TC	Residue	Trifluralin	Annual ryegrass	0
692	106	2	Canola R.	Aged	TC	Residue	Trifluralin	Cucumber	32.8205
693	107	3	Canola R.	Aged	TC	Residue	Trifluralin	Annual ryegrass	0
694	107	3	Canola R.	Aged	TC	Residue	Trifluralin	Cucumber	29.6717
695	108	4	Canola R.	Aged	TC	Residue	Trifluralin	Annual ryegrass	0
696	108	4	Canola R.	Aged	TC	Residue	Trifluralin	Cucumber	48.5714
697	109	1	Lupin R.	Aged	TC	Residue	Trifluralin	Annual ryegrass	0
698	109	1	Lupin R.	Aged	TC	Residue	Trifluralin	Cucumber	17
699	110	2	Lupin R.	Aged	TC	Residue	Trifluralin	Annual ryegrass	0
700	110	2	Lupin R.	Aged	TC	Residue	Trifluralin	Cucumber	24
701	111	3	Lupin R.	Aged	TC	Residue	Trifluralin	Annual ryegrass	0
702	111	3	Lupin R.	Aged	TC	Residue	Trifluralin	Cucumber	22.2857
703	112	4	Lupin R.	Aged	TC	Residue	Trifluralin	Annual ryegrass	14.2857
704	112	4	Lupin R.	Aged	TC	Residue	Trifluralin	Cucumber	24.4444
705	113	1	Chickpea R.	Aged	TC	Residue	Trifluralin	Annual ryegrass	0
706	113	1	Chickpea R.	Aged	TC	Residue	Trifluralin	Cucumber	63.4074
707	114	2	Chickpea R.	Aged	TC	Residue	Trifluralin	Annual ryegrass	0
708	114	2	Chickpea R.	Aged	TC	Residue	Trifluralin	Cucumber	68.75
709	115	3	Chickpea R.	Aged	TC	Residue	Trifluralin	Annual ryegrass	13.1579
710	115	3	Chickpea R.	Aged	TC	Residue	Trifluralin	Cucumber	62.5
711	116	4	Chickpea R.	Aged	TC	Residue	Trifluralin	Annual ryegrass	0
712	116	4	Chickpea R.	Aged	TC	Residue	Trifluralin	Cucumber	65.6566
713	117	1	Barley R.	Aged	TC	Residue	Trifluralin	Annual ryegrass	0
714	117	1	Barley R.	Aged	TC	Residue	Trifluralin	Cucumber	53.5172
715	118	2	Barley R.	Aged	TC	Residue	Trifluralin	Annual ryegrass	0
716	118	2	Barley R.	Aged	TC	Residue	Trifluralin	Cucumber	52
717	119	3	Barley R.	Aged	TC	Residue	Trifluralin	Annual ryegrass	0
718	119	3	Barley R.	Aged	TC	Residue	Trifluralin	Cucumber	45.9459
719	120	4	Barley R.	Aged	TC	Residue	Trifluralin	Annual ryegrass	0
720	120	4	Barley R.	Aged	TC	Residue	Trifluralin	Cucumber	55.5556

## Sheet: Soil
R. No	PlotNo!	Rep!	R. Type!	R. Age!	Treat!	Medium	Herbicide!	Plant Species	Shoot Length (% of Control)
1	1	1	Wheat R.	Recent	Rain	Soil	Pyroxasulfone	Annual ryegrass	0
2	1	1	Wheat R.	Recent	Rain	Soil	Pyroxasulfone	Cucumber	49.1018
3	2	2	Wheat R.	Recent	Rain	Soil	Pyroxasulfone	Annual ryegrass	0
4	2	2	Wheat R.	Recent	Rain	Soil	Pyroxasulfone	Cucumber	37.0909
5	3	3	Wheat R.	Recent	Rain	Soil	Pyroxasulfone	Annual ryegrass	0
6	3	3	Wheat R.	Recent	Rain	Soil	Pyroxasulfone	Cucumber	29.7297
7	4	4	Wheat R.	Recent	Rain	Soil	Pyroxasulfone	Annual ryegrass	0
8	4	4	Wheat R.	Recent	Rain	Soil	Pyroxasulfone	Cucumber	32.8283
9	5	1	Canola R.	Recent	Rain	Soil	Pyroxasulfone	Annual ryegrass	0
10	5	1	Canola R.	Recent	Rain	Soil	Pyroxasulfone	Cucumber	40.113
11	6	2	Canola R.	Recent	Rain	Soil	Pyroxasulfone	Annual ryegrass	0
12	6	2	Canola R.	Recent	Rain	Soil	Pyroxasulfone	Cucumber	50.4261
13	7	3	Canola R.	Recent	Rain	Soil	Pyroxasulfone	Annual ryegrass	0
14	7	3	Canola R.	Recent	Rain	Soil	Pyroxasulfone	Cucumber	33.1921
15	8	4	Canola R.	Recent	Rain	Soil	Pyroxasulfone	Annual ryegrass	0
16	8	4	Canola R.	Recent	Rain	Soil	Pyroxasulfone	Cucumber	39.3617
17	9	1	Lupin R.	Recent	Rain	Soil	Pyroxasulfone	Annual ryegrass	0
18	9	1	Lupin R.	Recent	Rain	Soil	Pyroxasulfone	Cucumber	26.2431
19	10	2	Lupin R.	Recent	Rain	Soil	Pyroxasulfone	Annual ryegrass	0
20	10	2	Lupin R.	Recent	Rain	Soil	Pyroxasulfone	Cucumber	32.4586
21	11	3	Lupin R.	Recent	Rain	Soil	Pyroxasulfone	Annual ryegrass	0
22	11	3	Lupin R.	Recent	Rain	Soil	Pyroxasulfone	Cucumber	26.738
23	12	4	Lupin R.	Recent	Rain	Soil	Pyroxasulfone	Annual ryegrass	0
24	12	4	Lupin R.	Recent	Rain	Soil	Pyroxasulfone	Cucumber	29.5302
25	13	1	Chickpea R.	Recent	Rain	Soil	Pyroxasulfone	Annual ryegrass	0
26	13	1	Chickpea R.	Recent	Rain	Soil	Pyroxasulfone	Cucumber	34.7222
27	14	2	Chickpea R.	Recent	Rain	Soil	Pyroxasulfone	Annual ryegrass	0
28	14	2	Chickpea R.	Recent	Rain	Soil	Pyroxasulfone	Cucumber	22.4014
29	15	3	Chickpea R.	Recent	Rain	Soil	Pyroxasulfone	Annual ryegrass	0
30	15	3	Chickpea R.	Recent	Rain	Soil	Pyroxasulfone	Cucumber	23.5169
31	16	4	Chickpea R.	Recent	Rain	Soil	Pyroxasulfone	Annual ryegrass	0
32	16	4	Chickpea R.	Recent	Rain	Soil	Pyroxasulfone	Cucumber	13.2275
33	17	1	Barley R.	Recent	Rain	Soil	Pyroxasulfone	Annual ryegrass	0
34	17	1	Barley R.	Recent	Rain	Soil	Pyroxasulfone	Cucumber	25.6579
35	18	2	Barley R.	Recent	Rain	Soil	Pyroxasulfone	Annual ryegrass	0
36	18	2	Barley R.	Recent	Rain	Soil	Pyroxasulfone	Cucumber	43.6242
37	19	3	Barley R.	Recent	Rain	Soil	Pyroxasulfone	Annual ryegrass	0
38	19	3	Barley R.	Recent	Rain	Soil	Pyroxasulfone	Cucumber	57.8457
39	20	4	Barley R.	Recent	Rain	Soil	Pyroxasulfone	Annual ryegrass	0
40	20	4	Barley R.	Recent	Rain	Soil	Pyroxasulfone	Cucumber	39.4022
41	21	1	Wheat R.	Aged	Rain	Soil	Pyroxasulfone	Annual ryegrass	0
42	21	1	Wheat R.	Aged	Rain	Soil	Pyroxasulfone	Cucumber	20.8
43	22	2	Wheat R.	Aged	Rain	Soil	Pyroxasulfone	Annual ryegrass	0
44	22	2	Wheat R.	Aged	Rain	Soil	Pyroxasulfone	Cucumber	23.4286
45	23	3	Wheat R.	Aged	Rain	Soil	Pyroxasulfone	Annual ryegrass	0
46	23	3	Wheat R.	Aged	Rain	Soil	Pyroxasulfone	Cucumber	18.717
47	24	4	Wheat R.	Aged	Rain	Soil	Pyroxasulfone	Annual ryegrass	0
48	24	4	Wheat R.	Aged	Rain	Soil	Pyroxasulfone	Cucumber	25
49	25	1	Canola R.	Aged	Rain	Soil	Pyroxasulfone	Annual ryegrass	0
50	25	1	Canola R.	Aged	Rain	Soil	Pyroxasulfone	Cucumber	0
51	26	2	Canola R.	Aged	Rain	Soil	Pyroxasulfone	Annual ryegrass	0
52	26	2	Canola R.	Aged	Rain	Soil	Pyroxasulfone	Cucumber	15.5152
53	27	3	Canola R.	Aged	Rain	Soil	Pyroxasulfone	Annual ryegrass	0
54	27	3	Canola R.	Aged	Rain	Soil	Pyroxasulfone	Cucumber	19.1304
55	28	4	Canola R.	Aged	Rain	Soil	Pyroxasulfone	Annual ryegrass	0
56	28	4	Canola R.	Aged	Rain	Soil	Pyroxasulfone	Cucumber	12.8571
57	29	1	Lupin R.	Aged	Rain	Soil	Pyroxasulfone	Annual ryegrass	0
58	29	1	Lupin R.	Aged	Rain	Soil	Pyroxasulfone	Cucumber	22.5
59	30	2	Lupin R.	Aged	Rain	Soil	Pyroxasulfone	Annual ryegrass	0
60	30	2	Lupin R.	Aged	Rain	Soil	Pyroxasulfone	Cucumber	19.3421
61	31	3	Lupin R.	Aged	Rain	Soil	Pyroxasulfone	Annual ryegrass	0
62	31	3	Lupin R.	Aged	Rain	Soil	Pyroxasulfone	Cucumber	12.5
63	32	4	Lupin R.	Aged	Rain	Soil	Pyroxasulfone	Annual ryegrass	0
64	32	4	Lupin R.	Aged	Rain	Soil	Pyroxasulfone	Cucumber	14.7907
65	33	1	Chickpea R.	Aged	Rain	Soil	Pyroxasulfone	Annual ryegrass	0
66	33	1	Chickpea R.	Aged	Rain	Soil	Pyroxasulfone	Cucumber	17.6923
67	34	2	Chickpea R.	Aged	Rain	Soil	Pyroxasulfone	Annual ryegrass	0
68	34	2	Chickpea R.	Aged	Rain	Soil	Pyroxasulfone	Cucumber	14.5833
69	35	3	Chickpea R.	Aged	Rain	Soil	Pyroxasulfone	Annual ryegrass	0
70	35	3	Chickpea R.	Aged	Rain	Soil	Pyroxasulfone	Cucumber	24.8
71	36	4	Chickpea R.	Aged	Rain	Soil	Pyroxasulfone	Annual ryegrass	0
72	36	4	Chickpea R.	Aged	Rain	Soil	Pyroxasulfone	Cucumber	15.3125
73	37	1	Barley R.	Aged	Rain	Soil	Pyroxasulfone	Annual ryegrass	0
74	37	1	Barley R.	Aged	Rain	Soil	Pyroxasulfone	Cucumber	23.8971
75	38	2	Barley R.	Aged	Rain	Soil	Pyroxasulfone	Annual ryegrass	0
76	38	2	Barley R.	Aged	Rain	Soil	Pyroxasulfone	Cucumber	25.102
77	39	3	Barley R.	Aged	Rain	Soil	Pyroxasulfone	Annual ryegrass	0
78	39	3	Barley R.	Aged	Rain	Soil	Pyroxasulfone	Cucumber	39.5745
79	40	4	Barley R.	Aged	Rain	Soil	Pyroxasulfone	Annual ryegrass	0
80	40	4	Barley R.	Aged	Rain	Soil	Pyroxasulfone	Cucumber	24.2553
81	41	1	Wheat R.	Recent	UTC	Soil	Pyroxasulfone	Annual ryegrass	100
82	41	1	Wheat R.	Recent	UTC	Soil	Pyroxasulfone	Cucumber	100
83	42	2	Wheat R.	Recent	UTC	Soil	Pyroxasulfone	Annual ryegrass	100
84	42	2	Wheat R.	Recent	UTC	Soil	Pyroxasulfone	Cucumber	100
85	43	3	Wheat R.	Recent	UTC	Soil	Pyroxasulfone	Annual ryegrass	100
86	43	3	Wheat R.	Recent	UTC	Soil	Pyroxasulfone	Cucumber	100
87	44	4	Wheat R.	Recent	UTC	Soil	Pyroxasulfone	Annual ryegrass	100
88	44	4	Wheat R.	Recent	UTC	Soil	Pyroxasulfone	Cucumber	100
89	45	1	Canola R.	Recent	UTC	Soil	Pyroxasulfone	Annual ryegrass	100
90	45	1	Canola R.	Recent	UTC	Soil	Pyroxasulfone	Cucumber	100
91	46	2	Canola R.	Recent	UTC	Soil	Pyroxasulfone	Annual ryegrass	100
92	46	2	Canola R.	Recent	UTC	Soil	Pyroxasulfone	Cucumber	100
93	47	3	Canola R.	Recent	UTC	Soil	Pyroxasulfone	Annual ryegrass	100
94	47	3	Canola R.	Recent	UTC	Soil	Pyroxasulfone	Cucumber	100
95	48	4	Canola R.	Recent	UTC	Soil	Pyroxasulfone	Annual ryegrass	100
96	48	4	Canola R.	Recent	UTC	Soil	Pyroxasulfone	Cucumber	100
97	49	1	Lupin R.	Recent	UTC	Soil	Pyroxasulfone	Annual ryegrass	100
98	49	1	Lupin R.	Recent	UTC	Soil	Pyroxasulfone	Cucumber	100
99	50	2	Lupin R.	Recent	UTC	Soil	Pyroxasulfone	Annual ryegrass	100
100	50	2	Lupin R.	Recent	UTC	Soil	Pyroxasulfone	Cucumber	100
101	51	3	Lupin R.	Recent	UTC	Soil	Pyroxasulfone	Annual ryegrass	100
102	51	3	Lupin R.	Recent	UTC	Soil	Pyroxasulfone	Cucumber	100
103	52	4	Lupin R.	Recent	UTC	Soil	Pyroxasulfone	Annual ryegrass	100
104	52	4	Lupin R.	Recent	UTC	Soil	Pyroxasulfone	Cucumber	100
105	53	1	Chickpea R.	Recent	UTC	Soil	Pyroxasulfone	Annual ryegrass	100
106	53	1	Chickpea R.	Recent	UTC	Soil	Pyroxasulfone	Cucumber	100
107	54	2	Chickpea R.	Recent	UTC	Soil	Pyroxasulfone	Annual ryegrass	100
108	54	2	Chickpea R.	Recent	UTC	Soil	Pyroxasulfone	Cucumber	100
109	55	3	Chickpea R.	Recent	UTC	Soil	Pyroxasulfone	Annual ryegrass	100
110	55	3	Chickpea R.	Recent	UTC	Soil	Pyroxasulfone	Cucumber	100
111	56	4	Chickpea R.	Recent	UTC	Soil	Pyroxasulfone	Annual ryegrass	100
112	56	4	Chickpea R.	Recent	UTC	Soil	Pyroxasulfone	Cucumber	100
113	57	1	Barley R.	Recent	UTC	Soil	Pyroxasulfone	Annual ryegrass	100
114	57	1	Barley R.	Recent	UTC	Soil	Pyroxasulfone	Cucumber	100
115	58	2	Barley R.	Recent	UTC	Soil	Pyroxasulfone	Annual ryegrass	100
116	58	2	Barley R.	Recent	UTC	Soil	Pyroxasulfone	Cucumber	100
117	59	3	Barley R.	Recent	UTC	Soil	Pyroxasulfone	Annual ryegrass	100
118	59	3	Barley R.	Recent	UTC	Soil	Pyroxasulfone	Cucumber	100
119	60	4	Barley R.	Recent	UTC	Soil	Pyroxasulfone	Annual ryegrass	100
120	60	4	Barley R.	Recent	UTC	Soil	Pyroxasulfone	Cucumber	100
121	61	1	Wheat R.	Aged	UTC	Soil	Pyroxasulfone	Annual ryegrass	100
122	61	1	Wheat R.	Aged	UTC	Soil	Pyroxasulfone	Cucumber	100
123	62	2	Wheat R.	Aged	UTC	Soil	Pyroxasulfone	Annual ryegrass	100
124	62	2	Wheat R.	Aged	UTC	Soil	Pyroxasulfone	Cucumber	100
125	63	3	Wheat R.	Aged	UTC	Soil	Pyroxasulfone	Annual ryegrass	100
126	63	3	Wheat R.	Aged	UTC	Soil	Pyroxasulfone	Cucumber	100
127	64	4	Wheat R.	Aged	UTC	Soil	Pyroxasulfone	Annual ryegrass	100
128	64	4	Wheat R.	Aged	UTC	Soil	Pyroxasulfone	Cucumber	100
129	65	1	Canola R.	Aged	UTC	Soil	Pyroxasulfone	Annual ryegrass	100
130	65	1	Canola R.	Aged	UTC	Soil	Pyroxasulfone	Cucumber	100
131	66	2	Canola R.	Aged	UTC	Soil	Pyroxasulfone	Annual ryegrass	100
132	66	2	Canola R.	Aged	UTC	Soil	Pyroxasulfone	Cucumber	100
133	67	3	Canola R.	Aged	UTC	Soil	Pyroxasulfone	Annual ryegrass	100
134	67	3	Canola R.	Aged	UTC	Soil	Pyroxasulfone	Cucumber	100
135	68	4	Canola R.	Aged	UTC	Soil	Pyroxasulfone	Annual ryegrass	100
136	68	4	Canola R.	Aged	UTC	Soil	Pyroxasulfone	Cucumber	100
137	69	1	Lupin R.	Aged	UTC	Soil	Pyroxasulfone	Annual ryegrass	100
138	69	1	Lupin R.	Aged	UTC	Soil	Pyroxasulfone	Cucumber	100
139	70	2	Lupin R.	Aged	UTC	Soil	Pyroxasulfone	Annual ryegrass	100
140	70	2	Lupin R.	Aged	UTC	Soil	Pyroxasulfone	Cucumber	100
141	71	3	Lupin R.	Aged	UTC	Soil	Pyroxasulfone	Annual ryegrass	100
142	71	3	Lupin R.	Aged	UTC	Soil	Pyroxasulfone	Cucumber	100
143	72	4	Lupin R.	Aged	UTC	Soil	Pyroxasulfone	Annual ryegrass	100
144	72	4	Lupin R.	Aged	UTC	Soil	Pyroxasulfone	Cucumber	100
145	73	1	Chickpea R.	Aged	UTC	Soil	Pyroxasulfone	Annual ryegrass	100
146	73	1	Chickpea R.	Aged	UTC	Soil	Pyroxasulfone	Cucumber	100
147	74	2	Chickpea R.	Aged	UTC	Soil	Pyroxasulfone	Annual ryegrass	100
148	74	2	Chickpea R.	Aged	UTC	Soil	Pyroxasulfone	Cucumber	100
149	75	3	Chickpea R.	Aged	UTC	Soil	Pyroxasulfone	Annual ryegrass	100
150	75	3	Chickpea R.	Aged	UTC	Soil	Pyroxasulfone	Cucumber	100
151	76	4	Chickpea R.	Aged	UTC	Soil	Pyroxasulfone	Annual ryegrass	100
152	76	4	Chickpea R.	Aged	UTC	Soil	Pyroxasulfone	Cucumber	100
153	77	1	Barley R.	Aged	UTC	Soil	Pyroxasulfone	Annual ryegrass	100
154	77	1	Barley R.	Aged	UTC	Soil	Pyroxasulfone	Cucumber	100
155	78	2	Barley R.	Aged	UTC	Soil	Pyroxasulfone	Annual ryegrass	100
156	78	2	Barley R.	Aged	UTC	Soil	Pyroxasulfone	Cucumber	100
157	79	3	Barley R.	Aged	UTC	Soil	Pyroxasulfone	Annual ryegrass	100
158	79	3	Barley R.	Aged	UTC	Soil	Pyroxasulfone	Cucumber	100
159	80	4	Barley R.	Aged	UTC	Soil	Pyroxasulfone	Annual ryegrass	100
160	80	4	Barley R.	Aged	UTC	Soil	Pyroxasulfone	Cucumber	100
161	81	1	Wheat R.	Recent	TC	Soil	Pyroxasulfone	Annual ryegrass	24.3056
162	81	1	Wheat R.	Recent	TC	Soil	Pyroxasulfone	Cucumber	65.1198
163	82	2	Wheat R.	Recent	TC	Soil	Pyroxasulfone	Annual ryegrass	37.7778
164	82	2	Wheat R.	Recent	TC	Soil	Pyroxasulfone	Cucumber	70.9091
165	83	3	Wheat R.	Recent	TC	Soil	Pyroxasulfone	Annual ryegrass	36.7647
166	83	3	Wheat R.	Recent	TC	Soil	Pyroxasulfone	Cucumber	57.8378
167	84	4	Wheat R.	Recent	TC	Soil	Pyroxasulfone	Annual ryegrass	62.7063
168	84	4	Wheat R.	Recent	TC	Soil	Pyroxasulfone	Cucumber	62.5
169	85	1	Canola R.	Recent	TC	Soil	Pyroxasulfone	Annual ryegrass	0
170	85	1	Canola R.	Recent	TC	Soil	Pyroxasulfone	Cucumber	63.5593
171	86	2	Canola R.	Recent	TC	Soil	Pyroxasulfone	Annual ryegrass	27.7778
172	86	2	Canola R.	Recent	TC	Soil	Pyroxasulfone	Cucumber	59.6591
173	87	3	Canola R.	Recent	TC	Soil	Pyroxasulfone	Annual ryegrass	0
174	87	3	Canola R.	Recent	TC	Soil	Pyroxasulfone	Cucumber	43.5028
175	88	4	Canola R.	Recent	TC	Soil	Pyroxasulfone	Annual ryegrass	0
176	88	4	Canola R.	Recent	TC	Soil	Pyroxasulfone	Cucumber	38.5638
177	89	1	Lupin R.	Recent	TC	Soil	Pyroxasulfone	Annual ryegrass	0
178	89	1	Lupin R.	Recent	TC	Soil	Pyroxasulfone	Cucumber	34.2541
179	90	2	Lupin R.	Recent	TC	Soil	Pyroxasulfone	Annual ryegrass	0
180	90	2	Lupin R.	Recent	TC	Soil	Pyroxasulfone	Cucumber	30.3867
181	91	3	Lupin R.	Recent	TC	Soil	Pyroxasulfone	Annual ryegrass	0
182	91	3	Lupin R.	Recent	TC	Soil	Pyroxasulfone	Cucumber	34.2246
183	92	4	Lupin R.	Recent	TC	Soil	Pyroxasulfone	Annual ryegrass	0
184	92	4	Lupin R.	Recent	TC	Soil	Pyroxasulfone	Cucumber	36.2416
185	93	1	Chickpea R.	Recent	TC	Soil	Pyroxasulfone	Annual ryegrass	0
186	93	1	Chickpea R.	Recent	TC	Soil	Pyroxasulfone	Cucumber	38.8889
187	94	2	Chickpea R.	Recent	TC	Soil	Pyroxasulfone	Annual ryegrass	0
188	94	2	Chickpea R.	Recent	TC	Soil	Pyroxasulfone	Cucumber	28.2258
189	95	3	Chickpea R.	Recent	TC	Soil	Pyroxasulfone	Annual ryegrass	0
190	95	3	Chickpea R.	Recent	TC	Soil	Pyroxasulfone	Cucumber	49.322
191	96	4	Chickpea R.	Recent	TC	Soil	Pyroxasulfone	Annual ryegrass	0
192	96	4	Chickpea R.	Recent	TC	Soil	Pyroxasulfone	Cucumber	62.8307
193	97	1	Barley R.	Recent	TC	Soil	Pyroxasulfone	Annual ryegrass	41.2088
194	97	1	Barley R.	Recent	TC	Soil	Pyroxasulfone	Cucumber	60.5263
195	98	2	Barley R.	Recent	TC	Soil	Pyroxasulfone	Annual ryegrass	52.356
196	98	2	Barley R.	Recent	TC	Soil	Pyroxasulfone	Cucumber	72.4832
197	99	3	Barley R.	Recent	TC	Soil	Pyroxasulfone	Annual ryegrass	69.3333
198	99	3	Barley R.	Recent	TC	Soil	Pyroxasulfone	Cucumber	57.6241
199	100	4	Barley R.	Recent	TC	Soil	Pyroxasulfone	Annual ryegrass	58.6319
200	100	4	Barley R.	Recent	TC	Soil	Pyroxasulfone	Cucumber	78.8043
201	101	1	Wheat R.	Aged	TC	Soil	Pyroxasulfone	Annual ryegrass	0
202	101	1	Wheat R.	Aged	TC	Soil	Pyroxasulfone	Cucumber	21.2
203	102	2	Wheat R.	Aged	TC	Soil	Pyroxasulfone	Annual ryegrass	47.8142
204	102	2	Wheat R.	Aged	TC	Soil	Pyroxasulfone	Cucumber	32.2857
205	103	3	Wheat R.	Aged	TC	Soil	Pyroxasulfone	Annual ryegrass	93.1034
206	103	3	Wheat R.	Aged	TC	Soil	Pyroxasulfone	Cucumber	42.8679
207	104	4	Wheat R.	Aged	TC	Soil	Pyroxasulfone	Annual ryegrass	0
208	104	4	Wheat R.	Aged	TC	Soil	Pyroxasulfone	Cucumber	23.8806
209	105	1	Canola R.	Aged	TC	Soil	Pyroxasulfone	Annual ryegrass	0
210	105	1	Canola R.	Aged	TC	Soil	Pyroxasulfone	Cucumber	9.86842
211	106	2	Canola R.	Aged	TC	Soil	Pyroxasulfone	Annual ryegrass	0
212	106	2	Canola R.	Aged	TC	Soil	Pyroxasulfone	Cucumber	26.9091
213	107	3	Canola R.	Aged	TC	Soil	Pyroxasulfone	Annual ryegrass	0
214	107	3	Canola R.	Aged	TC	Soil	Pyroxasulfone	Cucumber	31.7391
215	108	4	Canola R.	Aged	TC	Soil	Pyroxasulfone	Annual ryegrass	0
216	108	4	Canola R.	Aged	TC	Soil	Pyroxasulfone	Cucumber	16.6667
217	109	1	Lupin R.	Aged	TC	Soil	Pyroxasulfone	Annual ryegrass	0
218	109	1	Lupin R.	Aged	TC	Soil	Pyroxasulfone	Cucumber	18.3333
219	110	2	Lupin R.	Aged	TC	Soil	Pyroxasulfone	Annual ryegrass	0
220	110	2	Lupin R.	Aged	TC	Soil	Pyroxasulfone	Cucumber	11.5789
221	111	3	Lupin R.	Aged	TC	Soil	Pyroxasulfone	Annual ryegrass	0
222	111	3	Lupin R.	Aged	TC	Soil	Pyroxasulfone	Cucumber	15.1316
223	112	4	Lupin R.	Aged	TC	Soil	Pyroxasulfone	Annual ryegrass	0
224	112	4	Lupin R.	Aged	TC	Soil	Pyroxasulfone	Cucumber	12.5581
225	113	1	Chickpea R.	Aged	TC	Soil	Pyroxasulfone	Annual ryegrass	0
226	113	1	Chickpea R.	Aged	TC	Soil	Pyroxasulfone	Cucumber	7.69231
227	114	2	Chickpea R.	Aged	TC	Soil	Pyroxasulfone	Annual ryegrass	0
228	114	2	Chickpea R.	Aged	TC	Soil	Pyroxasulfone	Cucumber	18.75
229	115	3	Chickpea R.	Aged	TC	Soil	Pyroxasulfone	Annual ryegrass	0
230	115	3	Chickpea R.	Aged	TC	Soil	Pyroxasulfone	Cucumber	18
231	116	4	Chickpea R.	Aged	TC	Soil	Pyroxasulfone	Annual ryegrass	0
232	116	4	Chickpea R.	Aged	TC	Soil	Pyroxasulfone	Cucumber	11.875
233	117	1	Barley R.	Aged	TC	Soil	Pyroxasulfone	Annual ryegrass	75.7576
234	117	1	Barley R.	Aged	TC	Soil	Pyroxasulfone	Cucumber	25.7353
235	118	2	Barley R.	Aged	TC	Soil	Pyroxasulfone	Annual ryegrass	64.8703
236	118	2	Barley R.	Aged	TC	Soil	Pyroxasulfone	Cucumber	33.6735
237	119	3	Barley R.	Aged	TC	Soil	Pyroxasulfone	Annual ryegrass	0
238	119	3	Barley R.	Aged	TC	Soil	Pyroxasulfone	Cucumber	40.4255
239	120	4	Barley R.	Aged	TC	Soil	Pyroxasulfone	Annual ryegrass	78.8955
240	120	4	Barley R.	Aged	TC	Soil	Pyroxasulfone	Cucumber	38.1277
241	1	1	Wheat R.	Recent	Rain	Soil	Prosulfocarb	Annual ryegrass	0
242	1	1	Wheat R.	Recent	Rain	Soil	Prosulfocarb	Cucumber	32.139
243	2	2	Wheat R.	Recent	Rain	Soil	Prosulfocarb	Annual ryegrass	48.7589
244	2	2	Wheat R.	Recent	Rain	Soil	Prosulfocarb	Cucumber	40
245	3	3	Wheat R.	Recent	Rain	Soil	Prosulfocarb	Annual ryegrass	40.2685
246	3	3	Wheat R.	Recent	Rain	Soil	Prosulfocarb	Cucumber	34.3586
247	4	4	Wheat R.	Recent	Rain	Soil	Prosulfocarb	Annual ryegrass	35.0877
248	4	4	Wheat R.	Recent	Rain	Soil	Prosulfocarb	Cucumber	36.63
249	5	1	Canola R.	Recent	Rain	Soil	Prosulfocarb	Annual ryegrass	92.5926
250	5	1	Canola R.	Recent	Rain	Soil	Prosulfocarb	Cucumber	26.4615
251	6	2	Canola R.	Recent	Rain	Soil	Prosulfocarb	Annual ryegrass	76.2712
252	6	2	Canola R.	Recent	Rain	Soil	Prosulfocarb	Cucumber	32.6087
253	7	3	Canola R.	Recent	Rain	Soil	Prosulfocarb	Annual ryegrass	44.8029
254	7	3	Canola R.	Recent	Rain	Soil	Prosulfocarb	Cucumber	24.9231
255	8	4	Canola R.	Recent	Rain	Soil	Prosulfocarb	Annual ryegrass	0
256	8	4	Canola R.	Recent	Rain	Soil	Prosulfocarb	Cucumber	16.4444
257	9	1	Lupin R.	Recent	Rain	Soil	Prosulfocarb	Annual ryegrass	17.8971
258	9	1	Lupin R.	Recent	Rain	Soil	Prosulfocarb	Cucumber	22.4516
259	10	2	Lupin R.	Recent	Rain	Soil	Prosulfocarb	Annual ryegrass	0
260	10	2	Lupin R.	Recent	Rain	Soil	Prosulfocarb	Cucumber	22.541
261	11	3	Lupin R.	Recent	Rain	Soil	Prosulfocarb	Annual ryegrass	0
262	11	3	Lupin R.	Recent	Rain	Soil	Prosulfocarb	Cucumber	14.4102
263	12	4	Lupin R.	Recent	Rain	Soil	Prosulfocarb	Annual ryegrass	0
264	12	4	Lupin R.	Recent	Rain	Soil	Prosulfocarb	Cucumber	15.896
265	13	1	Chickpea R.	Recent	Rain	Soil	Prosulfocarb	Annual ryegrass	0
266	13	1	Chickpea R.	Recent	Rain	Soil	Prosulfocarb	Cucumber	11.1111
267	14	2	Chickpea R.	Recent	Rain	Soil	Prosulfocarb	Annual ryegrass	18.8324
268	14	2	Chickpea R.	Recent	Rain	Soil	Prosulfocarb	Cucumber	21.7778
269	15	3	Chickpea R.	Recent	Rain	Soil	Prosulfocarb	Annual ryegrass	21.3068
270	15	3	Chickpea R.	Recent	Rain	Soil	Prosulfocarb	Cucumber	18.8889
271	16	4	Chickpea R.	Recent	Rain	Soil	Prosulfocarb	Annual ryegrass	28.2486
272	16	4	Chickpea R.	Recent	Rain	Soil	Prosulfocarb	Cucumber	21.75
273	17	1	Barley R.	Recent	Rain	Soil	Prosulfocarb	Annual ryegrass	63.1313
274	17	1	Barley R.	Recent	Rain	Soil	Prosulfocarb	Cucumber	35.6436
275	18	2	Barley R.	Recent	Rain	Soil	Prosulfocarb	Annual ryegrass	50.6757
276	18	2	Barley R.	Recent	Rain	Soil	Prosulfocarb	Cucumber	0
277	19	3	Barley R.	Recent	Rain	Soil	Prosulfocarb	Annual ryegrass	51.1364
278	19	3	Barley R.	Recent	Rain	Soil	Prosulfocarb	Cucumber	34.1333
279	20	4	Barley R.	Recent	Rain	Soil	Prosulfocarb	Annual ryegrass	100
280	20	4	Barley R.	Recent	Rain	Soil	Prosulfocarb	Cucumber	40.8333
281	21	1	Wheat R.	Aged	Rain	Soil	Prosulfocarb	Annual ryegrass	0
282	21	1	Wheat R.	Aged	Rain	Soil	Prosulfocarb	Cucumber	34.0426
283	22	2	Wheat R.	Aged	Rain	Soil	Prosulfocarb	Annual ryegrass	0
284	22	2	Wheat R.	Aged	Rain	Soil	Prosulfocarb	Cucumber	42.5532
285	23	3	Wheat R.	Aged	Rain	Soil	Prosulfocarb	Annual ryegrass	0
286	23	3	Wheat R.	Aged	Rain	Soil	Prosulfocarb	Cucumber	24.4898
287	24	4	Wheat R.	Aged	Rain	Soil	Prosulfocarb	Annual ryegrass	0
288	24	4	Wheat R.	Aged	Rain	Soil	Prosulfocarb	Cucumber	31.4706
289	25	1	Canola R.	Aged	Rain	Soil	Prosulfocarb	Annual ryegrass	0
290	25	1	Canola R.	Aged	Rain	Soil	Prosulfocarb	Cucumber	17.1875
291	26	2	Canola R.	Aged	Rain	Soil	Prosulfocarb	Annual ryegrass	0
292	26	2	Canola R.	Aged	Rain	Soil	Prosulfocarb	Cucumber	20
293	27	3	Canola R.	Aged	Rain	Soil	Prosulfocarb	Annual ryegrass	21.3178
294	27	3	Canola R.	Aged	Rain	Soil	Prosulfocarb	Cucumber	16.6667
295	28	4	Canola R.	Aged	Rain	Soil	Prosulfocarb	Annual ryegrass	0
296	28	4	Canola R.	Aged	Rain	Soil	Prosulfocarb	Cucumber	0
297	29	1	Lupin R.	Aged	Rain	Soil	Prosulfocarb	Annual ryegrass	0
298	29	1	Lupin R.	Aged	Rain	Soil	Prosulfocarb	Cucumber	11.1628
299	30	2	Lupin R.	Aged	Rain	Soil	Prosulfocarb	Annual ryegrass	0
300	30	2	Lupin R.	Aged	Rain	Soil	Prosulfocarb	Cucumber	11.4035
301	31	3	Lupin R.	Aged	Rain	Soil	Prosulfocarb	Annual ryegrass	0
302	31	3	Lupin R.	Aged	Rain	Soil	Prosulfocarb	Cucumber	19.4737
303	32	4	Lupin R.	Aged	Rain	Soil	Prosulfocarb	Annual ryegrass	29.4118
304	32	4	Lupin R.	Aged	Rain	Soil	Prosulfocarb	Cucumber	11.1111
305	33	1	Chickpea R.	Aged	Rain	Soil	Prosulfocarb	Annual ryegrass	0
306	33	1	Chickpea R.	Aged	Rain	Soil	Prosulfocarb	Cucumber	11.4286
307	34	2	Chickpea R.	Aged	Rain	Soil	Prosulfocarb	Annual ryegrass	0
308	34	2	Chickpea R.	Aged	Rain	Soil	Prosulfocarb	Cucumber	10.4348
309	35	3	Chickpea R.	Aged	Rain	Soil	Prosulfocarb	Annual ryegrass	15.873
310	35	3	Chickpea R.	Aged	Rain	Soil	Prosulfocarb	Cucumber	15.1273
311	36	4	Chickpea R.	Aged	Rain	Soil	Prosulfocarb	Annual ryegrass	0
312	36	4	Chickpea R.	Aged	Rain	Soil	Prosulfocarb	Cucumber	11.8421
313	37	1	Barley R.	Aged	Rain	Soil	Prosulfocarb	Annual ryegrass	67.4699
314	37	1	Barley R.	Aged	Rain	Soil	Prosulfocarb	Cucumber	48.5075
315	38	2	Barley R.	Aged	Rain	Soil	Prosulfocarb	Annual ryegrass	0
316	38	2	Barley R.	Aged	Rain	Soil	Prosulfocarb	Cucumber	37.7358
317	39	3	Barley R.	Aged	Rain	Soil	Prosulfocarb	Annual ryegrass	45.977
318	39	3	Barley R.	Aged	Rain	Soil	Prosulfocarb	Cucumber	30.3571
319	40	4	Barley R.	Aged	Rain	Soil	Prosulfocarb	Annual ryegrass	54.6448
320	40	4	Barley R.	Aged	Rain	Soil	Prosulfocarb	Cucumber	46.4
321	41	1	Wheat R.	Recent	UTC	Soil	Prosulfocarb	Annual ryegrass	100
322	41	1	Wheat R.	Recent	UTC	Soil	Prosulfocarb	Cucumber	100
323	42	2	Wheat R.	Recent	UTC	Soil	Prosulfocarb	Annual ryegrass	100
324	42	2	Wheat R.	Recent	UTC	Soil	Prosulfocarb	Cucumber	100
325	43	3	Wheat R.	Recent	UTC	Soil	Prosulfocarb	Annual ryegrass	100
326	43	3	Wheat R.	Recent	UTC	Soil	Prosulfocarb	Cucumber	100
327	44	4	Wheat R.	Recent	UTC	Soil	Prosulfocarb	Annual ryegrass	100
328	44	4	Wheat R.	Recent	UTC	Soil	Prosulfocarb	Cucumber	100
329	45	1	Canola R.	Recent	UTC	Soil	Prosulfocarb	Annual ryegrass	100
330	45	1	Canola R.	Recent	UTC	Soil	Prosulfocarb	Cucumber	100
331	46	2	Canola R.	Recent	UTC	Soil	Prosulfocarb	Annual ryegrass	100
332	46	2	Canola R.	Recent	UTC	Soil	Prosulfocarb	Cucumber	100
333	47	3	Canola R.	Recent	UTC	Soil	Prosulfocarb	Annual ryegrass	100
334	47	3	Canola R.	Recent	UTC	Soil	Prosulfocarb	Cucumber	100
335	48	4	Canola R.	Recent	UTC	Soil	Prosulfocarb	Annual ryegrass	100
336	48	4	Canola R.	Recent	UTC	Soil	Prosulfocarb	Cucumber	100
337	49	1	Lupin R.	Recent	UTC	Soil	Prosulfocarb	Annual ryegrass	100
338	49	1	Lupin R.	Recent	UTC	Soil	Prosulfocarb	Cucumber	100
339	50	2	Lupin R.	Recent	UTC	Soil	Prosulfocarb	Annual ryegrass	100
340	50	2	Lupin R.	Recent	UTC	Soil	Prosulfocarb	Cucumber	100
341	51	3	Lupin R.	Recent	UTC	Soil	Prosulfocarb	Annual ryegrass	100
342	51	3	Lupin R.	Recent	UTC	Soil	Prosulfocarb	Cucumber	100
343	52	4	Lupin R.	Recent	UTC	Soil	Prosulfocarb	Annual ryegrass	100
344	52	4	Lupin R.	Recent	UTC	Soil	Prosulfocarb	Cucumber	100
345	53	1	Chickpea R.	Recent	UTC	Soil	Prosulfocarb	Annual ryegrass	100
346	53	1	Chickpea R.	Recent	UTC	Soil	Prosulfocarb	Cucumber	100
347	54	2	Chickpea R.	Recent	UTC	Soil	Prosulfocarb	Annual ryegrass	100
348	54	2	Chickpea R.	Recent	UTC	Soil	Prosulfocarb	Cucumber	100
349	55	3	Chickpea R.	Recent	UTC	Soil	Prosulfocarb	Annual ryegrass	100
350	55	3	Chickpea R.	Recent	UTC	Soil	Prosulfocarb	Cucumber	100
351	56	4	Chickpea R.	Recent	UTC	Soil	Prosulfocarb	Annual ryegrass	100
352	56	4	Chickpea R.	Recent	UTC	Soil	Prosulfocarb	Cucumber	100
353	57	1	Barley R.	Recent	UTC	Soil	Prosulfocarb	Annual ryegrass	100
354	57	1	Barley R.	Recent	UTC	Soil	Prosulfocarb	Cucumber	100
355	58	2	Barley R.	Recent	UTC	Soil	Prosulfocarb	Annual ryegrass	100
356	58	2	Barley R.	Recent	UTC	Soil	Prosulfocarb	Cucumber	100
357	59	3	Barley R.	Recent	UTC	Soil	Prosulfocarb	Annual ryegrass	100
358	59	3	Barley R.	Recent	UTC	Soil	Prosulfocarb	Cucumber	100
359	60	4	Barley R.	Recent	UTC	Soil	Prosulfocarb	Annual ryegrass	100
360	60	4	Barley R.	Recent	UTC	Soil	Prosulfocarb	Cucumber	100
361	61	1	Wheat R.	Aged	UTC	Soil	Prosulfocarb	Annual ryegrass	100
362	61	1	Wheat R.	Aged	UTC	Soil	Prosulfocarb	Cucumber	100
363	62	2	Wheat R.	Aged	UTC	Soil	Prosulfocarb	Annual ryegrass	100
364	62	2	Wheat R.	Aged	UTC	Soil	Prosulfocarb	Cucumber	100
365	63	3	Wheat R.	Aged	UTC	Soil	Prosulfocarb	Annual ryegrass	100
366	63	3	Wheat R.	Aged	UTC	Soil	Prosulfocarb	Cucumber	100
367	64	4	Wheat R.	Aged	UTC	Soil	Prosulfocarb	Annual ryegrass	100
368	64	4	Wheat R.	Aged	UTC	Soil	Prosulfocarb	Cucumber	100
369	65	1	Canola R.	Aged	UTC	Soil	Prosulfocarb	Annual ryegrass	100
370	65	1	Canola R.	Aged	UTC	Soil	Prosulfocarb	Cucumber	100
371	66	2	Canola R.	Aged	UTC	Soil	Prosulfocarb	Annual ryegrass	100
372	66	2	Canola R.	Aged	UTC	Soil	Prosulfocarb	Cucumber	100
373	67	3	Canola R.	Aged	UTC	Soil	Prosulfocarb	Annual ryegrass	100
374	67	3	Canola R.	Aged	UTC	Soil	Prosulfocarb	Cucumber	100
375	68	4	Canola R.	Aged	UTC	Soil	Prosulfocarb	Annual ryegrass	100
376	68	4	Canola R.	Aged	UTC	Soil	Prosulfocarb	Cucumber	100
377	69	1	Lupin R.	Aged	UTC	Soil	Prosulfocarb	Annual ryegrass	100
378	69	1	Lupin R.	Aged	UTC	Soil	Prosulfocarb	Cucumber	100
379	70	2	Lupin R.	Aged	UTC	Soil	Prosulfocarb	Annual ryegrass	100
380	70	2	Lupin R.	Aged	UTC	Soil	Prosulfocarb	Cucumber	100
381	71	3	Lupin R.	Aged	UTC	Soil	Prosulfocarb	Annual ryegrass	100
382	71	3	Lupin R.	Aged	UTC	Soil	Prosulfocarb	Cucumber	100
383	72	4	Lupin R.	Aged	UTC	Soil	Prosulfocarb	Annual ryegrass	100
384	72	4	Lupin R.	Aged	UTC	Soil	Prosulfocarb	Cucumber	100
385	73	1	Chickpea R.	Aged	UTC	Soil	Prosulfocarb	Annual ryegrass	100
386	73	1	Chickpea R.	Aged	UTC	Soil	Prosulfocarb	Cucumber	100
387	74	2	Chickpea R.	Aged	UTC	Soil	Prosulfocarb	Annual ryegrass	100
388	74	2	Chickpea R.	Aged	UTC	Soil	Prosulfocarb	Cucumber	100
389	75	3	Chickpea R.	Aged	UTC	Soil	Prosulfocarb	Annual ryegrass	100
390	75	3	Chickpea R.	Aged	UTC	Soil	Prosulfocarb	Cucumber	100
391	76	4	Chickpea R.	Aged	UTC	Soil	Prosulfocarb	Annual ryegrass	100
392	76	4	Chickpea R.	Aged	UTC	Soil	Prosulfocarb	Cucumber	100
393	77	1	Barley R.	Aged	UTC	Soil	Prosulfocarb	Annual ryegrass	100
394	77	1	Barley R.	Aged	UTC	Soil	Prosulfocarb	Cucumber	100
395	78	2	Barley R.	Aged	UTC	Soil	Prosulfocarb	Annual ryegrass	100
396	78	2	Barley R.	Aged	UTC	Soil	Prosulfocarb	Cucumber	100
397	79	3	Barley R.	Aged	UTC	Soil	Prosulfocarb	Annual ryegrass	100
398	79	3	Barley R.	Aged	UTC	Soil	Prosulfocarb	Cucumber	100
399	80	4	Barley R.	Aged	UTC	Soil	Prosulfocarb	Annual ryegrass	100
400	80	4	Barley R.	Aged	UTC	Soil	Prosulfocarb	Cucumber	100
401	81	1	Wheat R.	Recent	TC	Soil	Prosulfocarb	Annual ryegrass	100
402	81	1	Wheat R.	Recent	TC	Soil	Prosulfocarb	Cucumber	34.202
403	82	2	Wheat R.	Recent	TC	Soil	Prosulfocarb	Annual ryegrass	0
404	82	2	Wheat R.	Recent	TC	Soil	Prosulfocarb	Cucumber	33.6
405	83	3	Wheat R.	Recent	TC	Soil	Prosulfocarb	Annual ryegrass	100
406	83	3	Wheat R.	Recent	TC	Soil	Prosulfocarb	Cucumber	35.3403
407	84	4	Wheat R.	Recent	TC	Soil	Prosulfocarb	Annual ryegrass	100
408	84	4	Wheat R.	Recent	TC	Soil	Prosulfocarb	Cucumber	37.0879
409	85	1	Canola R.	Recent	TC	Soil	Prosulfocarb	Annual ryegrass	100
410	85	1	Canola R.	Recent	TC	Soil	Prosulfocarb	Cucumber	27.5692
411	86	2	Canola R.	Recent	TC	Soil	Prosulfocarb	Annual ryegrass	0
412	86	2	Canola R.	Recent	TC	Soil	Prosulfocarb	Cucumber	38.7681
413	87	3	Canola R.	Recent	TC	Soil	Prosulfocarb	Annual ryegrass	0
414	87	3	Canola R.	Recent	TC	Soil	Prosulfocarb	Cucumber	43.0769
415	88	4	Canola R.	Recent	TC	Soil	Prosulfocarb	Annual ryegrass	97.2222
416	88	4	Canola R.	Recent	TC	Soil	Prosulfocarb	Cucumber	30.4
417	89	1	Lupin R.	Recent	TC	Soil	Prosulfocarb	Annual ryegrass	0
418	89	1	Lupin R.	Recent	TC	Soil	Prosulfocarb	Cucumber	19.3548
419	90	2	Lupin R.	Recent	TC	Soil	Prosulfocarb	Annual ryegrass	0
420	90	2	Lupin R.	Recent	TC	Soil	Prosulfocarb	Cucumber	32.7869
421	91	3	Lupin R.	Recent	TC	Soil	Prosulfocarb	Annual ryegrass	0
422	91	3	Lupin R.	Recent	TC	Soil	Prosulfocarb	Cucumber	21.4477
423	92	4	Lupin R.	Recent	TC	Soil	Prosulfocarb	Annual ryegrass	0
424	92	4	Lupin R.	Recent	TC	Soil	Prosulfocarb	Cucumber	22.8324
425	93	1	Chickpea R.	Recent	TC	Soil	Prosulfocarb	Annual ryegrass	0
426	93	1	Chickpea R.	Recent	TC	Soil	Prosulfocarb	Cucumber	31.4286
427	94	2	Chickpea R.	Recent	TC	Soil	Prosulfocarb	Annual ryegrass	22.5989
428	94	2	Chickpea R.	Recent	TC	Soil	Prosulfocarb	Cucumber	27.2
429	95	3	Chickpea R.	Recent	TC	Soil	Prosulfocarb	Annual ryegrass	99.4318
430	95	3	Chickpea R.	Recent	TC	Soil	Prosulfocarb	Cucumber	27.7778
431	96	4	Chickpea R.	Recent	TC	Soil	Prosulfocarb	Annual ryegrass	0
432	96	4	Chickpea R.	Recent	TC	Soil	Prosulfocarb	Cucumber	22
433	97	1	Barley R.	Recent	TC	Soil	Prosulfocarb	Annual ryegrass	77.4411
434	97	1	Barley R.	Recent	TC	Soil	Prosulfocarb	Cucumber	37.1287
435	98	2	Barley R.	Recent	TC	Soil	Prosulfocarb	Annual ryegrass	97.2973
436	98	2	Barley R.	Recent	TC	Soil	Prosulfocarb	Cucumber	40.4412
437	99	3	Barley R.	Recent	TC	Soil	Prosulfocarb	Annual ryegrass	84.5455
438	99	3	Barley R.	Recent	TC	Soil	Prosulfocarb	Cucumber	37.8667
439	100	4	Barley R.	Recent	TC	Soil	Prosulfocarb	Annual ryegrass	100
440	100	4	Barley R.	Recent	TC	Soil	Prosulfocarb	Cucumber	37.7778
441	101	1	Wheat R.	Aged	TC	Soil	Prosulfocarb	Annual ryegrass	100
442	101	1	Wheat R.	Aged	TC	Soil	Prosulfocarb	Cucumber	48.3404
443	102	2	Wheat R.	Aged	TC	Soil	Prosulfocarb	Annual ryegrass	100
444	102	2	Wheat R.	Aged	TC	Soil	Prosulfocarb	Cucumber	55.3191
445	103	3	Wheat R.	Aged	TC	Soil	Prosulfocarb	Annual ryegrass	95.8904
446	103	3	Wheat R.	Aged	TC	Soil	Prosulfocarb	Cucumber	38.6939
447	104	4	Wheat R.	Aged	TC	Soil	Prosulfocarb	Annual ryegrass	100
448	104	4	Wheat R.	Aged	TC	Soil	Prosulfocarb	Cucumber	37.3529
449	105	1	Canola R.	Aged	TC	Soil	Prosulfocarb	Annual ryegrass	0
450	105	1	Canola R.	Aged	TC	Soil	Prosulfocarb	Cucumber	20.8333
451	106	2	Canola R.	Aged	TC	Soil	Prosulfocarb	Annual ryegrass	0
452	106	2	Canola R.	Aged	TC	Soil	Prosulfocarb	Cucumber	40
453	107	3	Canola R.	Aged	TC	Soil	Prosulfocarb	Annual ryegrass	29.0698
454	107	3	Canola R.	Aged	TC	Soil	Prosulfocarb	Cucumber	23.25
455	108	4	Canola R.	Aged	TC	Soil	Prosulfocarb	Annual ryegrass	85.7143
456	108	4	Canola R.	Aged	TC	Soil	Prosulfocarb	Cucumber	25.5385
457	109	1	Lupin R.	Aged	TC	Soil	Prosulfocarb	Annual ryegrass	23.6686
458	109	1	Lupin R.	Aged	TC	Soil	Prosulfocarb	Cucumber	10.814
459	110	2	Lupin R.	Aged	TC	Soil	Prosulfocarb	Annual ryegrass	11.5607
460	110	2	Lupin R.	Aged	TC	Soil	Prosulfocarb	Cucumber	26.3158
461	111	3	Lupin R.	Aged	TC	Soil	Prosulfocarb	Annual ryegrass	100
462	111	3	Lupin R.	Aged	TC	Soil	Prosulfocarb	Cucumber	28.4211
463	112	4	Lupin R.	Aged	TC	Soil	Prosulfocarb	Annual ryegrass	14.7059
464	112	4	Lupin R.	Aged	TC	Soil	Prosulfocarb	Cucumber	29.5833
465	113	1	Chickpea R.	Aged	TC	Soil	Prosulfocarb	Annual ryegrass	26.1438
466	113	1	Chickpea R.	Aged	TC	Soil	Prosulfocarb	Cucumber	9.28571
467	114	2	Chickpea R.	Aged	TC	Soil	Prosulfocarb	Annual ryegrass	0
468	114	2	Chickpea R.	Aged	TC	Soil	Prosulfocarb	Cucumber	13.913
469	115	3	Chickpea R.	Aged	TC	Soil	Prosulfocarb	Annual ryegrass	26.455
470	115	3	Chickpea R.	Aged	TC	Soil	Prosulfocarb	Cucumber	16
471	116	4	Chickpea R.	Aged	TC	Soil	Prosulfocarb	Annual ryegrass	0
472	116	4	Chickpea R.	Aged	TC	Soil	Prosulfocarb	Cucumber	10.5263
473	117	1	Barley R.	Aged	TC	Soil	Prosulfocarb	Annual ryegrass	45.1807
474	117	1	Barley R.	Aged	TC	Soil	Prosulfocarb	Cucumber	45.8955
475	118	2	Barley R.	Aged	TC	Soil	Prosulfocarb	Annual ryegrass	100
476	118	2	Barley R.	Aged	TC	Soil	Prosulfocarb	Cucumber	40
477	119	3	Barley R.	Aged	TC	Soil	Prosulfocarb	Annual ryegrass	100
478	119	3	Barley R.	Aged	TC	Soil	Prosulfocarb	Cucumber	37.1429
479	120	4	Barley R.	Aged	TC	Soil	Prosulfocarb	Annual ryegrass	0
480	120	4	Barley R.	Aged	TC	Soil	Prosulfocarb	Cucumber	34.88
481	1	1	Wheat R.	Recent	Rain	Soil	Trifluralin	Annual ryegrass	48
482	1	1	Wheat R.	Recent	Rain	Soil	Trifluralin	Cucumber	92.3497
483	2	2	Wheat R.	Recent	Rain	Soil	Trifluralin	Annual ryegrass	78.5714
484	2	2	Wheat R.	Recent	Rain	Soil	Trifluralin	Cucumber	96.5517
485	3	3	Wheat R.	Recent	Rain	Soil	Trifluralin	Annual ryegrass	56.6038
486	3	3	Wheat R.	Recent	Rain	Soil	Trifluralin	Cucumber	100
487	4	4	Wheat R.	Recent	Rain	Soil	Trifluralin	Annual ryegrass	67.1642
488	4	4	Wheat R.	Recent	Rain	Soil	Trifluralin	Cucumber	100
489	5	1	Canola R.	Recent	Rain	Soil	Trifluralin	Annual ryegrass	0
490	5	1	Canola R.	Recent	Rain	Soil	Trifluralin	Cucumber	59.7826
491	6	2	Canola R.	Recent	Rain	Soil	Trifluralin	Annual ryegrass	0
492	6	2	Canola R.	Recent	Rain	Soil	Trifluralin	Cucumber	57.5397
493	7	3	Canola R.	Recent	Rain	Soil	Trifluralin	Annual ryegrass	0
494	7	3	Canola R.	Recent	Rain	Soil	Trifluralin	Cucumber	56.4706
495	8	4	Canola R.	Recent	Rain	Soil	Trifluralin	Annual ryegrass	0
496	8	4	Canola R.	Recent	Rain	Soil	Trifluralin	Cucumber	67.3203
497	9	1	Lupin R.	Recent	Rain	Soil	Trifluralin	Annual ryegrass	20
498	9	1	Lupin R.	Recent	Rain	Soil	Trifluralin	Cucumber	21.5686
499	10	2	Lupin R.	Recent	Rain	Soil	Trifluralin	Annual ryegrass	15.7895
500	10	2	Lupin R.	Recent	Rain	Soil	Trifluralin	Cucumber	59.4286
501	11	3	Lupin R.	Recent	Rain	Soil	Trifluralin	Annual ryegrass	0
502	11	3	Lupin R.	Recent	Rain	Soil	Trifluralin	Cucumber	36.9942
503	12	4	Lupin R.	Recent	Rain	Soil	Trifluralin	Annual ryegrass	16.7442
504	12	4	Lupin R.	Recent	Rain	Soil	Trifluralin	Cucumber	25.5621
505	13	1	Chickpea R.	Recent	Rain	Soil	Trifluralin	Annual ryegrass	0
506	13	1	Chickpea R.	Recent	Rain	Soil	Trifluralin	Cucumber	56.5714
507	14	2	Chickpea R.	Recent	Rain	Soil	Trifluralin	Annual ryegrass	0
508	14	2	Chickpea R.	Recent	Rain	Soil	Trifluralin	Cucumber	54.5058
509	15	3	Chickpea R.	Recent	Rain	Soil	Trifluralin	Annual ryegrass	40
510	15	3	Chickpea R.	Recent	Rain	Soil	Trifluralin	Cucumber	44.3182
511	16	4	Chickpea R.	Recent	Rain	Soil	Trifluralin	Annual ryegrass	0
512	16	4	Chickpea R.	Recent	Rain	Soil	Trifluralin	Cucumber	60.6061
513	17	1	Barley R.	Recent	Rain	Soil	Trifluralin	Annual ryegrass	51.4706
514	17	1	Barley R.	Recent	Rain	Soil	Trifluralin	Cucumber	90.4192
515	18	2	Barley R.	Recent	Rain	Soil	Trifluralin	Annual ryegrass	33.6735
516	18	2	Barley R.	Recent	Rain	Soil	Trifluralin	Cucumber	53.1507
517	19	3	Barley R.	Recent	Rain	Soil	Trifluralin	Annual ryegrass	48.9362
518	19	3	Barley R.	Recent	Rain	Soil	Trifluralin	Cucumber	79.8817
519	20	4	Barley R.	Recent	Rain	Soil	Trifluralin	Annual ryegrass	53.9007
520	20	4	Barley R.	Recent	Rain	Soil	Trifluralin	Cucumber	67.4286
521	21	1	Wheat R.	Aged	Rain	Soil	Trifluralin	Annual ryegrass	16.6667
522	21	1	Wheat R.	Aged	Rain	Soil	Trifluralin	Cucumber	44.9102
523	22	2	Wheat R.	Aged	Rain	Soil	Trifluralin	Annual ryegrass	26.6667
524	22	2	Wheat R.	Aged	Rain	Soil	Trifluralin	Cucumber	47.7273
525	23	3	Wheat R.	Aged	Rain	Soil	Trifluralin	Annual ryegrass	22.0588
526	23	3	Wheat R.	Aged	Rain	Soil	Trifluralin	Cucumber	67.5676
527	24	4	Wheat R.	Aged	Rain	Soil	Trifluralin	Annual ryegrass	0
528	24	4	Wheat R.	Aged	Rain	Soil	Trifluralin	Cucumber	33.67
529	25	1	Canola R.	Aged	Rain	Soil	Trifluralin	Annual ryegrass	12.5
530	25	1	Canola R.	Aged	Rain	Soil	Trifluralin	Cucumber	43.5028
531	26	2	Canola R.	Aged	Rain	Soil	Trifluralin	Annual ryegrass	13.8889
532	26	2	Canola R.	Aged	Rain	Soil	Trifluralin	Cucumber	38.6364
533	27	3	Canola R.	Aged	Rain	Soil	Trifluralin	Annual ryegrass	16.4444
534	27	3	Canola R.	Aged	Rain	Soil	Trifluralin	Cucumber	26.5537
535	28	4	Canola R.	Aged	Rain	Soil	Trifluralin	Annual ryegrass	17.4603
536	28	4	Canola R.	Aged	Rain	Soil	Trifluralin	Cucumber	33.5106
537	29	1	Lupin R.	Aged	Rain	Soil	Trifluralin	Annual ryegrass	0
538	29	1	Lupin R.	Aged	Rain	Soil	Trifluralin	Cucumber	36.8324
539	30	2	Lupin R.	Aged	Rain	Soil	Trifluralin	Annual ryegrass	0
540	30	2	Lupin R.	Aged	Rain	Soil	Trifluralin	Cucumber	25.5525
541	31	3	Lupin R.	Aged	Rain	Soil	Trifluralin	Annual ryegrass	0
542	31	3	Lupin R.	Aged	Rain	Soil	Trifluralin	Cucumber	26.738
543	32	4	Lupin R.	Aged	Rain	Soil	Trifluralin	Annual ryegrass	32.2581
544	32	4	Lupin R.	Aged	Rain	Soil	Trifluralin	Cucumber	29.5302
545	33	1	Chickpea R.	Aged	Rain	Soil	Trifluralin	Annual ryegrass	0
546	33	1	Chickpea R.	Aged	Rain	Soil	Trifluralin	Cucumber	21.5278
547	34	2	Chickpea R.	Aged	Rain	Soil	Trifluralin	Annual ryegrass	0
548	34	2	Chickpea R.	Aged	Rain	Soil	Trifluralin	Cucumber	27.5538
549	35	3	Chickpea R.	Aged	Rain	Soil	Trifluralin	Annual ryegrass	0
550	35	3	Chickpea R.	Aged	Rain	Soil	Trifluralin	Cucumber	20.9746
551	36	4	Chickpea R.	Aged	Rain	Soil	Trifluralin	Annual ryegrass	6.15385
552	36	4	Chickpea R.	Aged	Rain	Soil	Trifluralin	Cucumber	38.3598
553	37	1	Barley R.	Aged	Rain	Soil	Trifluralin	Annual ryegrass	27.4725
554	37	1	Barley R.	Aged	Rain	Soil	Trifluralin	Cucumber	97.3684
555	38	2	Barley R.	Aged	Rain	Soil	Trifluralin	Annual ryegrass	65.445
556	38	2	Barley R.	Aged	Rain	Soil	Trifluralin	Cucumber	93.9597
557	39	3	Barley R.	Aged	Rain	Soil	Trifluralin	Annual ryegrass	44.4444
558	39	3	Barley R.	Aged	Rain	Soil	Trifluralin	Cucumber	86.7021
559	40	4	Barley R.	Aged	Rain	Soil	Trifluralin	Annual ryegrass	45.6026
560	40	4	Barley R.	Aged	Rain	Soil	Trifluralin	Cucumber	90.5797
561	41	1	Wheat R.	Recent	UTC	Soil	Trifluralin	Annual ryegrass	100
562	41	1	Wheat R.	Recent	UTC	Soil	Trifluralin	Cucumber	100
563	42	2	Wheat R.	Recent	UTC	Soil	Trifluralin	Annual ryegrass	100
564	42	2	Wheat R.	Recent	UTC	Soil	Trifluralin	Cucumber	100
565	43	3	Wheat R.	Recent	UTC	Soil	Trifluralin	Annual ryegrass	100
566	43	3	Wheat R.	Recent	UTC	Soil	Trifluralin	Cucumber	100
567	44	4	Wheat R.	Recent	UTC	Soil	Trifluralin	Annual ryegrass	100
568	44	4	Wheat R.	Recent	UTC	Soil	Trifluralin	Cucumber	100
569	45	1	Canola R.	Recent	UTC	Soil	Trifluralin	Annual ryegrass	100
570	45	1	Canola R.	Recent	UTC	Soil	Trifluralin	Cucumber	100
571	46	2	Canola R.	Recent	UTC	Soil	Trifluralin	Annual ryegrass	100
572	46	2	Canola R.	Recent	UTC	Soil	Trifluralin	Cucumber	100
573	47	3	Canola R.	Recent	UTC	Soil	Trifluralin	Annual ryegrass	100
574	47	3	Canola R.	Recent	UTC	Soil	Trifluralin	Cucumber	100
575	48	4	Canola R.	Recent	UTC	Soil	Trifluralin	Annual ryegrass	100
576	48	4	Canola R.	Recent	UTC	Soil	Trifluralin	Cucumber	100
577	49	1	Lupin R.	Recent	UTC	Soil	Trifluralin	Annual ryegrass	100
578	49	1	Lupin R.	Recent	UTC	Soil	Trifluralin	Cucumber	100
579	50	2	Lupin R.	Recent	UTC	Soil	Trifluralin	Annual ryegrass	100
580	50	2	Lupin R.	Recent	UTC	Soil	Trifluralin	Cucumber	100
581	51	3	Lupin R.	Recent	UTC	Soil	Trifluralin	Annual ryegrass	100
582	51	3	Lupin R.	Recent	UTC	Soil	Trifluralin	Cucumber	100
583	52	4	Lupin R.	Recent	UTC	Soil	Trifluralin	Annual ryegrass	100
584	52	4	Lupin R.	Recent	UTC	Soil	Trifluralin	Cucumber	100
585	53	1	Chickpea R.	Recent	UTC	Soil	Trifluralin	Annual ryegrass	100
586	53	1	Chickpea R.	Recent	UTC	Soil	Trifluralin	Cucumber	100
587	54	2	Chickpea R.	Recent	UTC	Soil	Trifluralin	Annual ryegrass	100
588	54	2	Chickpea R.	Recent	UTC	Soil	Trifluralin	Cucumber	100
589	55	3	Chickpea R.	Recent	UTC	Soil	Trifluralin	Annual ryegrass	100
590	55	3	Chickpea R.	Recent	UTC	Soil	Trifluralin	Cucumber	100
591	56	4	Chickpea R.	Recent	UTC	Soil	Trifluralin	Annual ryegrass	100
592	56	4	Chickpea R.	Recent	UTC	Soil	Trifluralin	Cucumber	100
593	57	1	Barley R.	Recent	UTC	Soil	Trifluralin	Annual ryegrass	100
594	57	1	Barley R.	Recent	UTC	Soil	Trifluralin	Cucumber	100
595	58	2	Barley R.	Recent	UTC	Soil	Trifluralin	Annual ryegrass	100
596	58	2	Barley R.	Recent	UTC	Soil	Trifluralin	Cucumber	100
597	59	3	Barley R.	Recent	UTC	Soil	Trifluralin	Annual ryegrass	100
598	59	3	Barley R.	Recent	UTC	Soil	Trifluralin	Cucumber	100
599	60	4	Barley R.	Recent	UTC	Soil	Trifluralin	Annual ryegrass	100
600	60	4	Barley R.	Recent	UTC	Soil	Trifluralin	Cucumber	100
601	61	1	Wheat R.	Aged	UTC	Soil	Trifluralin	Annual ryegrass	100
602	61	1	Wheat R.	Aged	UTC	Soil	Trifluralin	Cucumber	100
603	62	2	Wheat R.	Aged	UTC	Soil	Trifluralin	Annual ryegrass	100
604	62	2	Wheat R.	Aged	UTC	Soil	Trifluralin	Cucumber	100
605	63	3	Wheat R.	Aged	UTC	Soil	Trifluralin	Annual ryegrass	100
606	63	3	Wheat R.	Aged	UTC	Soil	Trifluralin	Cucumber	100
607	64	4	Wheat R.	Aged	UTC	Soil	Trifluralin	Annual ryegrass	100
608	64	4	Wheat R.	Aged	UTC	Soil	Trifluralin	Cucumber	100
609	65	1	Canola R.	Aged	UTC	Soil	Trifluralin	Annual ryegrass	100
610	65	1	Canola R.	Aged	UTC	Soil	Trifluralin	Cucumber	100
611	66	2	Canola R.	Aged	UTC	Soil	Trifluralin	Annual ryegrass	100
612	66	2	Canola R.	Aged	UTC	Soil	Trifluralin	Cucumber	100
613	67	3	Canola R.	Aged	UTC	Soil	Trifluralin	Annual ryegrass	100
614	67	3	Canola R.	Aged	UTC	Soil	Trifluralin	Cucumber	100
615	68	4	Canola R.	Aged	UTC	Soil	Trifluralin	Annual ryegrass	100
616	68	4	Canola R.	Aged	UTC	Soil	Trifluralin	Cucumber	100
617	69	1	Lupin R.	Aged	UTC	Soil	Trifluralin	Annual ryegrass	100
618	69	1	Lupin R.	Aged	UTC	Soil	Trifluralin	Cucumber	100
619	70	2	Lupin R.	Aged	UTC	Soil	Trifluralin	Annual ryegrass	100
620	70	2	Lupin R.	Aged	UTC	Soil	Trifluralin	Cucumber	100
621	71	3	Lupin R.	Aged	UTC	Soil	Trifluralin	Annual ryegrass	100
622	71	3	Lupin R.	Aged	UTC	Soil	Trifluralin	Cucumber	100
623	72	4	Lupin R.	Aged	UTC	Soil	Trifluralin	Annual ryegrass	100
624	72	4	Lupin R.	Aged	UTC	Soil	Trifluralin	Cucumber	100
625	73	1	Chickpea R.	Aged	UTC	Soil	Trifluralin	Annual ryegrass	100
626	73	1	Chickpea R.	Aged	UTC	Soil	Trifluralin	Cucumber	100
627	74	2	Chickpea R.	Aged	UTC	Soil	Trifluralin	Annual ryegrass	100
628	74	2	Chickpea R.	Aged	UTC	Soil	Trifluralin	Cucumber	100
629	75	3	Chickpea R.	Aged	UTC	Soil	Trifluralin	Annual ryegrass	100
630	75	3	Chickpea R.	Aged	UTC	Soil	Trifluralin	Cucumber	100
631	76	4	Chickpea R.	Aged	UTC	Soil	Trifluralin	Annual ryegrass	100
632	76	4	Chickpea R.	Aged	UTC	Soil	Trifluralin	Cucumber	100
633	77	1	Barley R.	Aged	UTC	Soil	Trifluralin	Annual ryegrass	100
634	77	1	Barley R.	Aged	UTC	Soil	Trifluralin	Cucumber	100
635	78	2	Barley R.	Aged	UTC	Soil	Trifluralin	Annual ryegrass	100
636	78	2	Barley R.	Aged	UTC	Soil	Trifluralin	Cucumber	100
637	79	3	Barley R.	Aged	UTC	Soil	Trifluralin	Annual ryegrass	100
638	79	3	Barley R.	Aged	UTC	Soil	Trifluralin	Cucumber	100
639	80	4	Barley R.	Aged	UTC	Soil	Trifluralin	Annual ryegrass	100
640	80	4	Barley R.	Aged	UTC	Soil	Trifluralin	Cucumber	100
641	81	1	Wheat R.	Recent	TC	Soil	Trifluralin	Annual ryegrass	32
642	81	1	Wheat R.	Recent	TC	Soil	Trifluralin	Cucumber	67.3953
643	82	2	Wheat R.	Recent	TC	Soil	Trifluralin	Annual ryegrass	73.8095
644	82	2	Wheat R.	Recent	TC	Soil	Trifluralin	Cucumber	82.7586
645	83	3	Wheat R.	Recent	TC	Soil	Trifluralin	Annual ryegrass	60.3774
646	83	3	Wheat R.	Recent	TC	Soil	Trifluralin	Cucumber	93.1373
647	84	4	Wheat R.	Recent	TC	Soil	Trifluralin	Annual ryegrass	57.0896
648	84	4	Wheat R.	Recent	TC	Soil	Trifluralin	Cucumber	82.5301
649	85	1	Canola R.	Recent	TC	Soil	Trifluralin	Annual ryegrass	32.8947
650	85	1	Canola R.	Recent	TC	Soil	Trifluralin	Cucumber	85.5978
651	86	2	Canola R.	Recent	TC	Soil	Trifluralin	Annual ryegrass	36.3636
652	86	2	Canola R.	Recent	TC	Soil	Trifluralin	Cucumber	74.9559
653	87	3	Canola R.	Recent	TC	Soil	Trifluralin	Annual ryegrass	60.8696
654	87	3	Canola R.	Recent	TC	Soil	Trifluralin	Cucumber	78.7815
655	88	4	Canola R.	Recent	TC	Soil	Trifluralin	Annual ryegrass	14.2857
656	88	4	Canola R.	Recent	TC	Soil	Trifluralin	Cucumber	71.634
657	89	1	Lupin R.	Recent	TC	Soil	Trifluralin	Annual ryegrass	50
658	89	1	Lupin R.	Recent	TC	Soil	Trifluralin	Cucumber	58.8235
659	90	2	Lupin R.	Recent	TC	Soil	Trifluralin	Annual ryegrass	63.1579
660	90	2	Lupin R.	Recent	TC	Soil	Trifluralin	Cucumber	48.5714
661	91	3	Lupin R.	Recent	TC	Soil	Trifluralin	Annual ryegrass	29.6053
662	91	3	Lupin R.	Recent	TC	Soil	Trifluralin	Cucumber	40.4624
663	92	4	Lupin R.	Recent	TC	Soil	Trifluralin	Annual ryegrass	24.4186
664	92	4	Lupin R.	Recent	TC	Soil	Trifluralin	Cucumber	44.9704
665	93	1	Chickpea R.	Recent	TC	Soil	Trifluralin	Annual ryegrass	34.6154
666	93	1	Chickpea R.	Recent	TC	Soil	Trifluralin	Cucumber	40
667	94	2	Chickpea R.	Recent	TC	Soil	Trifluralin	Annual ryegrass	54.1667
668	94	2	Chickpea R.	Recent	TC	Soil	Trifluralin	Cucumber	47.6744
669	95	3	Chickpea R.	Recent	TC	Soil	Trifluralin	Annual ryegrass	50
670	95	3	Chickpea R.	Recent	TC	Soil	Trifluralin	Cucumber	40.9091
671	96	4	Chickpea R.	Recent	TC	Soil	Trifluralin	Annual ryegrass	25
672	96	4	Chickpea R.	Recent	TC	Soil	Trifluralin	Cucumber	48.4848
673	97	1	Barley R.	Recent	TC	Soil	Trifluralin	Annual ryegrass	68.0147
674	97	1	Barley R.	Recent	TC	Soil	Trifluralin	Cucumber	91.018
675	98	2	Barley R.	Recent	TC	Soil	Trifluralin	Annual ryegrass	55.102
676	98	2	Barley R.	Recent	TC	Soil	Trifluralin	Cucumber	93.1507
677	99	3	Barley R.	Recent	TC	Soil	Trifluralin	Annual ryegrass	100
678	99	3	Barley R.	Recent	TC	Soil	Trifluralin	Cucumber	96.1538
679	100	4	Barley R.	Recent	TC	Soil	Trifluralin	Annual ryegrass	93.617
680	100	4	Barley R.	Recent	TC	Soil	Trifluralin	Cucumber	90.8571
681	101	1	Wheat R.	Aged	TC	Soil	Trifluralin	Annual ryegrass	38.1944
682	101	1	Wheat R.	Aged	TC	Soil	Trifluralin	Cucumber	74.8503
683	102	2	Wheat R.	Aged	TC	Soil	Trifluralin	Annual ryegrass	56.6667
684	102	2	Wheat R.	Aged	TC	Soil	Trifluralin	Cucumber	74.7273
685	103	3	Wheat R.	Aged	TC	Soil	Trifluralin	Annual ryegrass	53.3088
686	103	3	Wheat R.	Aged	TC	Soil	Trifluralin	Cucumber	76.2162
687	104	4	Wheat R.	Aged	TC	Soil	Trifluralin	Annual ryegrass	61.8812
688	104	4	Wheat R.	Aged	TC	Soil	Trifluralin	Cucumber	63.1313
689	105	1	Canola R.	Aged	TC	Soil	Trifluralin	Annual ryegrass	21.875
690	105	1	Canola R.	Aged	TC	Soil	Trifluralin	Cucumber	45.904
691	106	2	Canola R.	Aged	TC	Soil	Trifluralin	Annual ryegrass	32.4074
692	106	2	Canola R.	Aged	TC	Soil	Trifluralin	Cucumber	25.5682
693	107	3	Canola R.	Aged	TC	Soil	Trifluralin	Annual ryegrass	17.7778
694	107	3	Canola R.	Aged	TC	Soil	Trifluralin	Cucumber	59.322
695	108	4	Canola R.	Aged	TC	Soil	Trifluralin	Annual ryegrass	15.873
696	108	4	Canola R.	Aged	TC	Soil	Trifluralin	Cucumber	35.461
697	109	1	Lupin R.	Aged	TC	Soil	Trifluralin	Annual ryegrass	57.8035
698	109	1	Lupin R.	Aged	TC	Soil	Trifluralin	Cucumber	58.011
699	110	2	Lupin R.	Aged	TC	Soil	Trifluralin	Annual ryegrass	13.4048
700	110	2	Lupin R.	Aged	TC	Soil	Trifluralin	Cucumber	35.9116
701	111	3	Lupin R.	Aged	TC	Soil	Trifluralin	Annual ryegrass	16.3934
702	111	3	Lupin R.	Aged	TC	Soil	Trifluralin	Cucumber	51.8717
703	112	4	Lupin R.	Aged	TC	Soil	Trifluralin	Annual ryegrass	0
704	112	4	Lupin R.	Aged	TC	Soil	Trifluralin	Cucumber	47.2483
705	113	1	Chickpea R.	Aged	TC	Soil	Trifluralin	Annual ryegrass	13.3333
706	113	1	Chickpea R.	Aged	TC	Soil	Trifluralin	Cucumber	33.3333
707	114	2	Chickpea R.	Aged	TC	Soil	Trifluralin	Annual ryegrass	34.6154
708	114	2	Chickpea R.	Aged	TC	Soil	Trifluralin	Cucumber	29.5699
709	115	3	Chickpea R.	Aged	TC	Soil	Trifluralin	Annual ryegrass	21.7391
710	115	3	Chickpea R.	Aged	TC	Soil	Trifluralin	Cucumber	28.6017
711	116	4	Chickpea R.	Aged	TC	Soil	Trifluralin	Annual ryegrass	22.1538
712	116	4	Chickpea R.	Aged	TC	Soil	Trifluralin	Cucumber	37.037
713	117	1	Barley R.	Aged	TC	Soil	Trifluralin	Annual ryegrass	61.8132
714	117	1	Barley R.	Aged	TC	Soil	Trifluralin	Cucumber	85.5263
715	118	2	Barley R.	Aged	TC	Soil	Trifluralin	Annual ryegrass	89.0052
716	118	2	Barley R.	Aged	TC	Soil	Trifluralin	Cucumber	89.4855
717	119	3	Barley R.	Aged	TC	Soil	Trifluralin	Annual ryegrass	40
718	119	3	Barley R.	Aged	TC	Soil	Trifluralin	Cucumber	83.1117
719	120	4	Barley R.	Aged	TC	Soil	Trifluralin	Annual ryegrass	0
720	120	4	Barley R.	Aged	TC	Soil	Trifluralin	Cucumber	89.6739
