# Supplementary material for: Effect of crop residues on interception and activity of prosulfocarb, pyroxasulfone, and trifluralin
Source: PLoS One. 2018 Dec 6;13(12):e0208274. doi: 10.1371/journal.pone.0208274 (PMC6283640; doi:10.1371/journal.pone.0208274)
Supplement: S1 Fig — (XLSX) [file pone.0208274.s004.xlsx]

## Sheet: Figures
			S7 Fig Original figure of Figure1 & 2 cited in the text
		Seperated Analyses -Residue
					0 t/ha	1 t/ha	2 t/ha	4 t/ha								LSD	LSD/2
		Annual ryegrass	Prosulfocarb	Rain(+)	0	0	0	0									0
				Rain(-)	0	0	0	0									0
			Pyroxasulfone	Rain(+)	0	0	0	0									0
				Rain(-)	0	0	0	0									0
			Trifluralin	Rain(+)	0	10.09	4.17	4.22								8.732	4.366
				Rain(-)	0	0	0	0									0
		Cucumber	Prosulfocarb	Rain(+)	0	54	61.62	74.32								6.163	3.0815
				Rain(-)	0	41.01	47.23	50.29		60							0
			Pyroxasulfone	Rain(+)	0	46.49	69.22	69.83								8.261	4.1305
				Rain(-)	0	0	40.45	40.59			55						0
			Trifluralin	Rain(+)	0	58.78	63.72	76.83								7.235	3.6175
				Rain(-)	0	48.96	46.6	47.91						60			0
Seperated Analyses - Soil
					0 t/ha	1 t/ha	2 t/ha	4 t/ha													LSD	LSD/2
		Annual ryegrass	Prosulfocarb	Rain(+)	0	0	12.4	43.24													15.902	7.951
				Rain(-)	0	12.03	18.21	72.7	53													0
			Pyroxasulfone	Rain(+)	0	0	0	0														0
				Rain(-)	0	0	24.85	60.73													5.441	2.7205
			Trifluralin	Rain(+)	0	21	23.6	62.8													8.567	4.2835
				Rain(-)	0	3.6	29.7	100									60					0
		Cucumber	Prosulfocarb	Rain(+)	40.7	52.31	58.1	92.96													15.603	7.8015
				Rain(-)	37.11	47.63	70.85	87.17		80												0
			Pyroxasulfone	Rain(+)	23.38	39.52	43.54	51.74													17.448	8.724
				Rain(-)	32.33	43.88	55.57	76.42						70		74
			Trifluralin	Rain(+)	50.2	72.1	70.7	98.8													20.833	10.4165
				Rain(-)	48	64.6	76.6	87.1										88
