# Supplementary material for: Effect of crop residues on interception and activity of prosulfocarb, pyroxasulfone, and trifluralin
Source: PLoS One. 2018 Dec 6;13(12):e0208274. doi: 10.1371/journal.pone.0208274 (PMC6283640; doi:10.1371/journal.pone.0208274)
Supplement: S2 Fig — (XLSX) [file pone.0208274.s005.xlsx]

## Sheet: Figure2
				S8 Fig Original figure of Figure3 cited in the text
					Dry	Wet	Treated Control											LSD	LSD/2
		Annual ryegrass	Prosulfocarb	Residue	0	0	0												0
				Soil	14.62	45.37	63.5	73										15.739	7.8695
			Pyroxasulfone	Residue	0	0	0												0
				Soil	0	0	46.74											11.964	5.982
			Trifluralin	Residue	5.4	0	0											8.64	4.32
				Soil	33.35	48.98	48.01				66							22.007	11.0035
		Cucumber	Prosulfocarb	Residue	70.8	61.37	42.32					80						10.88	5.44
				Soil	70.55	62.67	85.33						90					10.986	5.493
			Pyroxasulfone	Residue	56.66	53.32	17.27							66				12.71	6.355
				Soil	38.65	43.4	80								90			12.185	6.0925
			Trifluralin	Residue	77	60.94	46.1									87		6.77	3.385
				Soil	57.26	74.08	84.41										90	15.826	7.913
