# Supplementary material for: Effect of crop residues on interception and activity of prosulfocarb, pyroxasulfone, and trifluralin
Source: PLoS One. 2018 Dec 6;13(12):e0208274. doi: 10.1371/journal.pone.0208274 (PMC6283640; doi:10.1371/journal.pone.0208274)
Supplement: S3 Fig — (XLSX) [file pone.0208274.s006.xlsx]

## Sheet: Figures
									S9 Fig Original figures of Figure4-9 cited in the text
	Crop Residues														PRO (a) Residue, b) Soil)											PYRO											TRI
	PRO				Barley R.	Wheat R.	Canola R.	Chickpea R.	Lupin R.			LSD	LSD/2
		Annual ryegrass	Rain (+)	Aged	0	0	5.85654	3.78149	1.94805			4	2
				Recent	0	0	0	9.23077	4.02058
			Rain (-)	Aged	0	0	0	0	0	20		4	2
				Recent	1.93299	5.52301	1.70455	0	0
		Cucumber	Rain (+)	Aged	63.3791	53.1369	42.4374	62.0669	25.5427			10	5
				Recent	59.5918	47.9749	67.5208	66.3375	37.3458
			Rain (-)	Aged	49.1702	49.9214	37.0445	37.8388	22.3407		70	10	5
				Recent	55.1622	38.2504	60.0152	16.5375	24.4256
	PYRO				Barley R.	Wheat R.	Canola R.	Chickpea R.	Lupin R.			LSD	LSD/2
		Annual ryegrass	Rain (+)	Aged	0	0	2.7027	0	10.8542			5.5	2.75
				Recent	0	0	0	0	14.9015
			Rain (-)	Aged	0	0	0	0	0
				Recent	0	0	0	0	0	20
		Cucumber	Rain (+)	Aged	62.8782	63.293	65.4684	77.7299	32.3194			5.5	2.75
				Recent	83.2885	54.0601	52.9263	62.925	37.1008
			Rain (-)	Aged	68.1145	60.5182	48.7274	59.1985	33.7947		70
				Recent	75.1401	41.2394	40.2847	27.4375	17.9989
	TRI				Barley R.	Wheat R.	Canola R.	Chickpea R.	Lupin R.			LSD	LSD/2
		Annual ryegrass	Rain (+)	Aged	0	0	9.43533	30.8291	22.1696			12.3	6.15
				Recent	0	0	0	53.2051	16.7092
			Rain (-)	Aged	0	5.38889	2.85714	3.28947	3.57143	20
				Recent	0	0	0	0	12.9938
		Cucumber	Rain (+)	Aged	76.7119	62.8602	33.1728	74.6891	35.4269			9.4	4.7
				Recent	66.8224	72.5402	62.3477	55.2375	41.77
			Rain (-)	Aged	51.7547	54.6788	36.6003	65.0785	21.9325		75
				Recent	54.5342	54.6102	57.799	37.05	22.0162
			Soil
	PRO				Barley R.	Wheat R.	Canola R.	Chickpea R.	Lupin R.			LSD	LSD/2
		Annual ryegrass	Rain (+)	Aged	42.0229	0	5.32946	3.96825	7.35294			55.1	27.55
				Recent	69.9285	31.0288	53.4167	17.0969	4.47427
			Rain (-)	Aged	100	99	28.696	13.1497	44.6267	60
				Recent	94.312	83.1443	54.0675	30.5077	0
		Cucumber	Rain (+)	Aged	40.7501	33.139	13.4635	12.2082	13.2878			10.3	5.15
				Recent	27.6526	35.7819	25.1094	18.3819	18.8247
			Rain (-)	Aged	39.4796	44.9266	27.4054	12.4313	23.7835		55
				Recent	38.3036	35.0575	34.9536	27.1016	24.1055
	PYRO				Barley R.	Wheat R.	Canola R.	Chickpea R.	Lupin R.			LSD	LSD/2
		Annual ryegrass	Rain (+)	Aged	0	0	0	0	0			20.3	10.15
				Recent	0	0	0	0	0
			Rain (-)	Aged	54.8808	35.2294	0	0	0	55
				Recent	55.3825	40.3886	6.94444	0	0
		Cucumber	Rain (+)	Aged	28.2072	21.9864	11.8757	18.097	17.2832			6.2	3.1
				Recent	41.6325	37.1877	40.7732	23.467	28.7425
			Rain (-)	Aged	34.4905	30.0586	21.2958	14.0793	14.4005		40
				Recent	67.3595	64.0917	51.3213	44.8169	33.7768
	TRI				Barley R.	Wheat R.	Canola R.	Chickpea R.	Lupin R.			LSD	LSD/2
		Annual ryegrass	Rain (+)	Aged	45.7412	16.348	15.0734	1.53846	8.06452			23.6	11.8
				Recent	46.9952	62.5848	0	10	13.1334
			Rain (-)	Aged	47.7046	52.5128	21.9833	22.9604	21.9004	70
				Recent	84.5026	55.8191	36.1034	40.9455	41.7954
		Cucumber	Rain (+)	Aged	92.1525	48.4688	35.5509	27.104	29.6633			13.3	6.65
				Recent	72.72	99	60.2783	54.0004	35.8884
			Rain (-)	Aged	86.9493	72.2313	41.5638	32.1355	48.2607		85
				Recent	92.7949	81.4553	77.7423	44.2671	48.2069
